# Supplementary material for: Discovery of runs-of-homozygosity diplotype clusters and their associations with diseases in UK Biobank
Source: eLife. 2024 Jun 21;13:e81698. doi: 10.7554/eLife.81698 (PMC11249732; doi:10.7554/eLife.81698)
Supplement: Supplementary file 1. [file elife-81698-supp1.zip › Supplementary_File_1.txt]

CHR	Start	End	N_Samples
chr1	752721	986165	538
chr1	752721	986165	2193
chr1	752721	986165	379
chr1	752721	986165	217
chr1	752721	986165	369
chr1	754105	986443	325
chr1	754105	986443	2152
chr1	754105	986443	538
chr1	754105	986443	2194
chr1	754105	986443	379
chr1	754105	986443	216
chr1	754105	986443	175
chr1	754105	986443	188
chr1	754105	986443	369
chr1	754105	986443	402
chr1	754105	986443	367
chr1	754105	986443	507
chr1	754105	986443	115
chr1	754105	986443	103
chr1	756604	986732	524
chr1	756604	986732	325
chr1	756604	986732	2182
chr1	756604	986732	551
chr1	756604	986732	2229
chr1	756604	986732	396
chr1	756604	986732	183
chr1	756604	986732	189
chr1	756604	986732	129
chr1	756604	986732	356
chr1	756604	986732	108
chr1	756604	986732	117
chr1	759036	987200	536
chr1	759036	987200	324
chr1	759036	987200	2096
chr1	759036	987200	117
chr1	759036	987200	373
chr1	759036	987200	2229
chr1	759036	987200	396
chr1	759036	987200	216
chr1	759036	987200	184
chr1	759036	987200	381
chr1	759036	987200	102
chr1	759036	987200	412
chr1	759036	987200	375
chr1	759036	987200	102
chr1	767096	987253	565
chr1	767096	987253	347
chr1	767096	987253	105
chr1	767096	987253	2256
chr1	767096	987253	122
chr1	767096	987253	399
chr1	767096	987253	2357
chr1	767096	987253	100
chr1	767096	987253	228
chr1	767096	987253	208
chr1	767096	987253	107
chr1	767096	987253	449
chr1	767096	987253	121
chr1	767096	988902	388
chr1	779322	998501	397
chr1	779322	998501	569
chr1	779322	998501	353
chr1	779322	998501	117
chr1	779322	998501	2274
chr1	779322	998501	408
chr1	779322	998501	2408
chr1	779322	998501	101
chr1	779322	998501	407
chr1	779322	998501	231
chr1	779322	998501	191
chr1	779322	998501	211
chr1	779322	998501	138
chr1	779322	998501	448
chr1	779322	998501	389
chr1	779322	998501	111
chr1	779322	998501	127
chr1	801536	998578	2254
chr1	801536	998578	2449
chr1	801536	998578	400
chr1	801536	998578	192
chr1	801536	998578	211
chr1	801536	998578	396
chr1	801536	1002434	396
chr1	808631	1002434	401
chr1	808631	1002434	199
chr1	801536	1002434	108
chr1	808631	1002434	2449
chr1	808631	1002434	113
chr1	801536	1002434	211
chr1	808631	1002434	100
chr1	801536	1002434	2251
chr1	801536	1002434	112
chr1	801536	1002434	387
chr1	808631	1002434	418
chr1	808631	1002434	352
chr1	801536	1002434	192
chr1	808631	1002434	598
chr1	801536	1002434	122
chr1	801536	1002434	110
chr1	801536	1002434	367
chr1	809876	1003629	584
chr1	809876	1003629	365
chr1	809876	1003629	106
chr1	809876	1003629	2569
chr1	809876	1003629	133
chr1	809876	1003629	437
chr1	809876	1003629	2609
chr1	809876	1003629	108
chr1	809876	1003629	486
chr1	809876	1003629	194
chr1	809876	1003629	193
chr1	809876	1003629	213
chr1	809876	1003629	403
chr1	809876	1003629	633
chr1	809876	1003629	133
chr1	809876	1003629	397
chr1	809876	1003629	316
chr1	813034	1004331	582
chr1	813034	1004331	373
chr1	813034	1004331	108
chr1	813034	1004331	3326
chr1	813034	1004331	493
chr1	813034	1004331	2918
chr1	813034	1004331	115
chr1	813034	1004331	491
chr1	813034	1004331	208
chr1	813034	1004331	196
chr1	813034	1004331	101
chr1	813034	1004331	217
chr1	813034	1004331	403
chr1	813034	1004331	262
chr1	813034	1004331	435
chr1	813034	1004331	131
chr1	813034	1004331	397
chr1	813034	1004331	100
chr1	813034	1005806	104
chr1	813034	1005806	581
chr1	813034	1005806	2918
chr1	813034	1005806	115
chr1	813034	1005806	217
chr1	813034	1005806	395
chr1	834830	1005806	3326
chr1	813034	1005806	241
chr1	813034	1005806	373
chr1	813034	1005806	182
chr1	813034	1005806	493
chr1	813034	1005806	269
chr1	813034	1005806	196
chr1	813034	1005806	456
chr1	813034	1006223	103
chr1	835092	1006223	580
chr1	835092	1006223	2914
chr1	813034	1006223	217
chr1	835092	1006223	3320
chr1	835092	1006223	115
chr1	835092	1006223	241
chr1	835092	1006223	458
chr1	835092	1006223	373
chr1	835092	1006223	491
chr1	835092	1006223	196
chr1	835092	1006223	182
chr1	813034	1006223	269
chr1	813034	1006223	323
chr1	836684	1018704	102
chr1	836684	1018704	404
chr1	836684	1018704	243
chr1	836684	1018704	581
chr1	836684	1018704	271
chr1	836684	1018704	293
chr1	836684	1018704	387
chr1	836684	1018704	3357
chr1	836684	1018704	184
chr1	836684	1018704	512
chr1	836684	1018704	2926
chr1	836684	1018704	116
chr1	836684	1018704	203
chr1	836684	1018704	100
chr1	836684	1018704	216
chr1	836684	1018704	291
chr1	836684	1018704	472
chr1	836684	1022154	403
chr1	836684	1022154	100
chr1	836684	1022154	241
chr1	836684	1022154	269
chr1	836684	1022154	288
chr1	838555	1022154	583
chr1	838555	1022154	2747
chr1	838555	1022154	116
chr1	838555	1022154	3241
chr1	838555	1022154	290
chr1	838555	1022154	473
chr1	838555	1022154	378
chr1	838555	1022154	505
chr1	836684	1022154	199
chr1	840753	1022223	582
chr1	840753	1022223	383
chr1	840753	1022223	3445
chr1	840753	1022223	183
chr1	840753	1022223	515
chr1	840753	1022223	2816
chr1	840753	1022223	128
chr1	840753	1022223	200
chr1	840753	1022223	684
chr1	840753	1022223	558
chr1	846864	1022423	599
chr1	846864	1022423	561
chr1	846864	1022423	106
chr1	846864	1022423	5515
chr1	846864	1022423	233
chr1	846864	1022423	651
chr1	846864	1022423	109
chr1	846864	1022423	3456
chr1	846864	1022423	145
chr1	846864	1022423	256
chr1	846864	1022423	266
chr1	846864	1022423	109
chr1	846864	1022423	1240
chr1	846864	1022423	425
chr1	846864	1022423	407
chr1	849998	1022530	599
chr1	849998	1022530	5121
chr1	849998	1022530	2764
chr1	849998	1022530	109
chr1	849998	1022530	1221
chr1	849998	1022530	507
chr1	849998	1022530	640
chr1	849998	1022530	232
chr1	849998	1022530	174
chr1	850780	1023114	611
chr1	850780	1023114	175
chr1	850780	1023114	508
chr1	850780	1023114	5050
chr1	850780	1023114	226
chr1	850780	1023114	624
chr1	850780	1023114	2754
chr1	850780	1023114	265
chr1	850780	1023114	107
chr1	850780	1023114	1194
chr1	850780	1023114	178
chr1	851390	1023145	314
chr1	851390	1023145	156
chr1	851390	1023145	207
chr1	851390	1023145	523
chr1	851390	1023145	105
chr1	851390	1023145	4443
chr1	851390	1023145	297
chr1	851390	1023145	812
chr1	851390	1023145	595
chr1	851390	1023145	2633
chr1	851390	1023145	281
chr1	851390	1023145	122
chr1	851390	1023145	273
chr1	851390	1023145	100
chr1	851390	1023145	954
chr1	851390	1023145	544
chr1	851390	1023145	108
chr1	851390	1023145	437
chr1	858051	1025751	756
chr1	858051	1025751	2623
chr1	858051	1025751	4426
chr1	858051	1025751	952
chr1	858051	1025751	593
chr1	858051	1025751	522
chr1	858051	1025751	217
chr1	858051	1025751	300
chr1	858051	1025751	512
chr1	862124	1026906	2691
chr1	862124	1026913	477
chr1	862772	1026913	365
chr1	862772	1026913	187
chr1	862772	1026913	757
chr1	862772	1026913	2695
chr1	862772	1026913	4491
chr1	862772	1026913	922
chr1	862772	1026913	114
chr1	862772	1026913	531
chr1	862772	1026913	598
chr1	862772	1026913	274
chr1	862772	1026913	217
chr1	862124	1026913	281
chr1	862772	1026913	211
chr1	862772	1026913	300
chr1	862772	1026913	574
chr1	862124	1027888	474
chr1	864490	1027888	164
chr1	864490	1027888	760
chr1	864490	1027888	4557
chr1	864490	1027888	2819
chr1	864490	1027888	113
chr1	864490	1027888	103
chr1	864490	1027888	923
chr1	864490	1027888	601
chr1	864490	1027888	543
chr1	864490	1027888	265
chr1	864490	1027888	298
chr1	864490	1027888	227
chr1	864490	1027888	100
chr1	864490	1027888	283
chr1	864490	1027888	568
chr1	862124	1030565	471
chr1	864757	1030565	182
chr1	864757	1030565	126
chr1	864490	1030565	359
chr1	864757	1030565	112
chr1	864757	1030565	171
chr1	864757	1030565	773
chr1	864757	1030565	548
chr1	864757	1030565	5532
chr1	864757	1030565	670
chr1	864757	1030565	3097
chr1	864757	1030565	265
chr1	864757	1030565	112
chr1	864757	1030565	112
chr1	864757	1030565	267
chr1	864757	1030565	102
chr1	864757	1030565	451
chr1	864757	1030565	496
chr1	864757	1030565	281
chr1	864757	1030565	558
chr1	862124	1031540	469
chr1	865625	1031540	158
chr1	864757	1031540	120
chr1	864490	1031540	348
chr1	864757	1031540	161
chr1	864757	1031540	678
chr1	865625	1031540	2682
chr1	865625	1031540	4892
chr1	865625	1031540	105
chr1	865625	1031540	625
chr1	864757	1031540	518
chr1	864757	1031540	261
chr1	864757	1031540	244
chr1	864757	1031540	148
chr1	864757	1031540	418
chr1	864757	1031540	398
chr1	864757	1031540	274
chr1	864757	1031540	318
chr1	864490	1031540	176
chr1	862124	1036959	456
chr1	864490	1036959	273
chr1	864757	1036959	173
chr1	864490	1036959	167
chr1	864757	1036959	671
chr1	865628	1036959	2393
chr1	865628	1036959	4328
chr1	865625	1036959	103
chr1	865625	1036959	568
chr1	864757	1036959	496
chr1	864757	1036959	136
chr1	864757	1036959	385
chr1	864757	1036959	345
chr1	864757	1036959	224
chr1	864757	1036959	260
chr1	864757	1036959	249
chr1	862124	1042927	456
chr1	864490	1042927	273
chr1	866938	1042927	207
chr1	864490	1042927	159
chr1	866938	1042927	665
chr1	866938	1042927	2347
chr1	866938	1042927	4410
chr1	866938	1042927	489
chr1	866938	1042927	591
chr1	866938	1042927	250
chr1	866938	1042927	226
chr1	864757	1042927	259
chr1	866938	1042927	351
chr1	866938	1042927	392
chr1	868096	1045331	167
chr1	868096	1045331	214
chr1	868096	1045331	118
chr1	868096	1045331	489
chr1	868096	1045331	4371
chr1	868096	1045331	226
chr1	868096	1045331	707
chr1	868096	1045331	609
chr1	868096	1045331	2299
chr1	868096	1045331	249
chr1	868096	1045331	404
chr1	868096	1045331	335
chr1	868096	1045606	329
chr1	868096	1045606	165
chr1	868096	1045606	101
chr1	870766	1045606	212
chr1	868096	1045606	734
chr1	870766	1045606	2280
chr1	868096	1045606	109
chr1	868096	1045606	483
chr1	868096	1045606	4161
chr1	868096	1045606	221
chr1	868096	1045606	419
chr1	868096	1045606	248
chr1	868096	1045606	396
chr1	868096	1045606	328
chr1	868096	1047266	454
chr1	873558	1047266	330
chr1	868096	1047266	101
chr1	873558	1047266	210
chr1	873558	1047266	666
chr1	873558	1047266	2271
chr1	873558	1047266	109
chr1	873558	1047266	4126
chr1	873558	1047266	482
chr1	873558	1047266	419
chr1	868096	1047266	248
chr1	873558	1047266	219
chr1	873558	1047266	327
chr1	873558	1047266	393
chr1	880238	1054091	332
chr1	880238	1054091	166
chr1	880238	1054091	502
chr1	880238	1054091	102
chr1	880238	1054091	4008
chr1	880238	1054091	215
chr1	880238	1054091	394
chr1	880238	1054091	222
chr1	880238	1054091	204
chr1	880238	1054091	864
chr1	880238	1054091	561
chr1	880238	1054091	2299
chr1	880238	1054091	461
chr1	880238	1054091	263
chr1	880238	1054091	249
chr1	880238	1054091	118
chr1	880390	1054743	307
chr1	880390	1054743	154
chr1	880238	1054743	100
chr1	880238	1054743	213
chr1	880238	1054743	897
chr1	880390	1054743	2299
chr1	880238	1054743	3999
chr1	880238	1054743	561
chr1	880238	1054743	119
chr1	880390	1054743	501
chr1	880238	1054743	393
chr1	880238	1054743	222
chr1	880238	1054743	204
chr1	880238	1054743	249
chr1	880238	1062638	459
chr1	880390	1062638	154
chr1	880483	1062638	307
chr1	880238	1062638	207
chr1	880238	1062638	213
chr1	880483	1062638	827
chr1	880483	1062638	2293
chr1	880483	1062638	3974
chr1	880483	1062638	126
chr1	880483	1062638	561
chr1	880390	1062638	500
chr1	880238	1062638	249
chr1	880483	1062638	222
chr1	880238	1062638	204
chr1	880238	1062638	263
chr1	880238	1062638	393
chr1	880238	1063492	138
chr1	880238	1063492	445
chr1	880483	1063492	281
chr1	881627	1063492	100
chr1	881627	1063492	803
chr1	881627	1063492	2073
chr1	881627	1063492	3450
chr1	880483	1063492	102
chr1	881627	1063492	468
chr1	881627	1063492	483
chr1	880238	1063492	224
chr1	880483	1063492	211
chr1	880238	1063492	196
chr1	881627	1063492	346
chr1	881918	1064802	281
chr1	881918	1064802	176
chr1	881918	1064802	138
chr1	881918	1064802	467
chr1	881918	1064802	3488
chr1	881918	1064802	347
chr1	881918	1064802	211
chr1	881918	1064802	198
chr1	881918	1064802	836
chr1	881918	1064802	529
chr1	881918	1064802	2084
chr1	881918	1064802	114
chr1	881918	1064802	249
chr1	881918	1064802	175
chr1	881918	1064802	218
chr1	884767	1065296	280
chr1	884767	1065296	174
chr1	884767	1065296	125
chr1	884767	1065296	251
chr1	884767	1065296	982
chr1	884767	1065296	3565
chr1	884767	1065296	802
chr1	884767	1065296	535
chr1	884767	1065296	2387
chr1	884767	1065296	115
chr1	884767	1065296	189
chr1	884767	1065296	214
chr1	884767	1065296	199
chr1	884767	1065296	350
chr1	884767	1065296	178
chr1	888639	1065726	242
chr1	888639	1065726	294
chr1	888639	1065726	165
chr1	888639	1065726	771
chr1	888639	1065726	2037
chr1	888639	1065726	2772
chr1	888639	1065726	273
chr1	888639	1065726	101
chr1	888639	1065726	848
chr1	888639	1065726	176
chr1	888639	1065726	188
chr1	888639	1065726	299
chr1	888639	1069535	150
chr1	888639	1069535	294
chr1	888639	1069535	165
chr1	888659	1069535	768
chr1	888639	1069535	2035
chr1	888639	1069535	2762
chr1	888659	1069535	273
chr1	888639	1069535	840
chr1	888639	1069535	175
chr1	888639	1069535	184
chr1	888639	1069535	188
chr1	888639	1069535	296
chr1	888639	1069653	149
chr1	889159	1069653	242
chr1	889159	1069653	286
chr1	888639	1069653	162
chr1	888659	1069653	763
chr1	889159	1069653	2022
chr1	889159	1069653	2739
chr1	888659	1069653	271
chr1	888639	1069653	832
chr1	888639	1069653	175
chr1	888639	1069653	182
chr1	888639	1069653	187
chr1	889159	1069653	291
chr1	888639	1069653	100
chr1	889238	1071192	274
chr1	889238	1071192	150
chr1	889238	1071192	732
chr1	889238	1071192	1971
chr1	889238	1071192	2654
chr1	888639	1071192	259
chr1	888639	1071192	808
chr1	888639	1071192	174
chr1	888639	1071192	174
chr1	888639	1071192	184
chr1	889238	1071192	288
chr1	889238	1071192	216
chr1	889238	1071192	134
chr1	891059	1078583	147
chr1	891059	1078583	725
chr1	891059	1078583	1956
chr1	891059	1078583	2491
chr1	888639	1078583	256
chr1	891059	1078583	802
chr1	888639	1078583	173
chr1	891059	1078583	173
chr1	891059	1078583	184
chr1	891059	1078583	283
chr1	891059	1078583	212
chr1	891898	1079261	809
chr1	891898	1079261	2755
chr1	891898	1079261	217
chr1	891898	1079261	816
chr1	891898	1079261	488
chr1	891898	1079261	1956
chr1	891898	1079261	154
chr1	891898	1079261	307
chr1	891898	1092071	154
chr1	894519	1092071	2745
chr1	894519	1092071	726
chr1	894519	1092071	1949
chr1	894519	1092071	305
chr1	891898	1092071	484
chr1	894519	1092071	809
chr1	891898	1092071	231
chr1	894573	1092205	154
chr1	894573	1092205	1947
chr1	894573	1092205	2744
chr1	894573	1092205	171
chr1	897009	1094979	106
chr1	897009	1094979	154
chr1	897009	1094979	728
chr1	897009	1094979	2772
chr1	897009	1094979	485
chr1	897009	1094979	1957
chr1	897009	1094979	306
chr1	897009	1094979	815
chr1	897009	1094979	176
chr1	897009	1094979	165
chr1	897009	1094979	218
chr1	897009	1094979	272
chr1	897009	1094979	172
chr1	897009	1094979	105
chr1	897009	1094979	231
chr1	897738	1099342	179
chr1	897009	1099342	166
chr1	897009	1099342	129
chr1	897009	1099342	224
chr1	897738	1099342	462
chr1	897738	1099342	1851
chr1	897738	1099342	2517
chr1	897738	1099342	428
chr1	897738	1099342	289
chr1	897738	1099342	726
chr1	897009	1099342	123
chr1	897009	1099342	174
chr1	897738	1099342	253
chr1	898153	1100217	181
chr1	898153	1100217	159
chr1	898153	1100217	1880
chr1	898153	1100217	2576
chr1	898153	1100217	292
chr1	898153	1100217	728
chr1	898153	1100217	429
chr1	898153	1100217	259
chr1	898153	1100217	179
chr1	898153	1105721	180
chr1	898153	1105721	159
chr1	898787	1105721	224
chr1	898153	1105721	122
chr1	898787	1105721	464
chr1	898787	1105721	1880
chr1	898787	1105721	2575
chr1	898153	1105721	292
chr1	898153	1105721	728
chr1	898153	1105721	429
chr1	898787	1105721	123
chr1	898153	1105721	259
chr1	898153	1105721	178
chr1	897009	1105721	103
chr1	898153	1109782	174
chr1	898153	1109782	156
chr1	898153	1109782	129
chr1	898787	1109782	215
chr1	898153	1109782	115
chr1	898787	1109782	456
chr1	898787	1109782	1719
chr1	898787	1109782	2044
chr1	898153	1109782	255
chr1	898153	1109782	710
chr1	898153	1109782	383
chr1	898787	1109782	108
chr1	898153	1109782	159
chr1	898787	1109782	142
chr1	898153	1109903	148
chr1	898153	1109903	128
chr1	898787	1109903	155
chr1	898153	1109903	101
chr1	898787	1109903	340
chr1	898787	1109903	1493
chr1	898787	1109903	1583
chr1	898153	1109903	215
chr1	902088	1109903	229
chr1	898153	1109903	605
chr1	898153	1109903	135
chr1	898787	1109903	101
chr1	898153	1110019	119
chr1	898153	1110019	126
chr1	898787	1110019	142
chr1	898153	1110019	191
chr1	902116	1110019	1418
chr1	902116	1110019	1121
chr1	902116	1110019	201
chr1	902088	1110019	217
chr1	898153	1110019	458
chr1	898153	1110019	104
chr1	898787	1110019	143
chr1	898153	1110225	116
chr1	898153	1110225	126
chr1	898787	1110225	133
chr1	898153	1110225	161
chr1	902116	1110225	1346
chr1	902116	1110225	1020
chr1	902116	1110225	195
chr1	902088	1110225	207
chr1	898153	1110225	418
chr1	905894	1110557	187
chr1	905894	1110557	224
chr1	905894	1110557	432
chr1	905894	1110557	1831
chr1	905894	1110557	126
chr1	905894	1110557	116
chr1	905894	1110557	100
chr1	905894	1110557	198
chr1	905894	1110557	275
chr1	905894	1110557	1176
chr1	905894	1112982	116
chr1	906769	1112982	186
chr1	905894	1112982	223
chr1	906769	1112982	161
chr1	906769	1112982	1827
chr1	906769	1112982	1169
chr1	906769	1112982	432
chr1	906769	1112982	273
chr1	905894	1112982	100
chr1	906769	1112982	107
chr1	908929	1114747	1722
chr1	908929	1114747	978
chr1	908929	1115503	113
chr1	905894	1115503	201
chr1	908929	1115503	151
chr1	909238	1115503	1720
chr1	909238	1115503	978
chr1	908929	1115503	191
chr1	908929	1115503	259
chr1	909369	1116227	216
chr1	909369	1116227	3414
chr1	909369	1116227	136
chr1	909369	1116227	103
chr1	909369	1116227	208
chr1	909369	1116227	398
chr1	911101	1116231	174
chr1	911101	1116231	115
chr1	909369	1116231	215
chr1	911101	1116231	103
chr1	911101	1116231	159
chr1	911101	1116231	3404
chr1	911101	1116231	337
chr1	911101	1116231	395
chr1	909369	1116231	152
chr1	911101	1116231	136
chr1	911101	1116231	181
chr1	911101	1116231	171
chr1	913889	1116553	112
chr1	911101	1116553	172
chr1	909369	1116553	210
chr1	913889	1116553	115
chr1	913889	1116553	103
chr1	913889	1116553	159
chr1	913889	1116553	3436
chr1	913889	1116553	339
chr1	913889	1116553	401
chr1	913889	1116553	138
chr1	913889	1116553	154
chr1	913889	1116553	178
chr1	913889	1116553	105
chr1	914521	1119546	221
chr1	914521	1119546	3241
chr1	914521	1119546	105
chr1	914521	1119546	101
chr1	914521	1119546	193
chr1	914521	1119546	320
chr1	914521	1119546	368
chr1	914521	1119546	135
chr1	914521	1119546	147
chr1	914521	1119546	104
chr1	913889	1120431	110
chr1	914521	1120431	144
chr1	914521	1120431	221
chr1	914521	1120431	106
chr1	914521	1120431	104
chr1	914521	1120431	101
chr1	918270	1120431	134
chr1	918270	1120431	3223
chr1	914521	1120431	319
chr1	914521	1120431	364
chr1	914521	1120431	133
chr1	914521	1120431	145
chr1	914521	1120431	104
chr1	918573	1120488	3143
chr1	918573	1120488	131
chr1	918573	1120488	104
chr1	918573	1120488	289
chr1	919127	1120489	3369
chr1	919927	1120536	3560
chr1	919927	1120536	152
chr1	919927	1120536	108
chr1	919927	1120536	151
chr1	919927	1120536	115
chr1	919927	1120536	100
chr1	919927	1120536	299
chr1	919927	1120536	155
chr1	919927	1120536	266
chr1	919927	1120536	157
chr1	919927	1120536	488
chr1	919927	1120536	137
chr1	919927	1122196	154
chr1	919927	1122196	266
chr1	919927	1122196	156
chr1	920640	1122196	108
chr1	919927	1122196	137
chr1	920640	1122196	101
chr1	920640	1122196	3554
chr1	920640	1122196	167
chr1	919927	1122196	488
chr1	920640	1122196	303
chr1	919927	1122196	150
chr1	919927	1122196	150
chr1	920733	1126949	3698
chr1	920733	1126949	114
chr1	920733	1126949	100
chr1	920733	1126949	293
chr1	920733	1126949	435
chr1	920733	1127561	100
chr1	921071	1127561	3701
chr1	921071	1127561	293
chr1	921071	1127561	482
chr1	920733	1127561	159
chr1	930377	1129920	146
chr1	930377	1129920	440
chr1	930377	1129920	4639
chr1	930377	1129920	193
chr1	930377	1129920	284
chr1	930377	1129920	141
chr1	930377	1129920	189
chr1	930377	1129920	113
chr1	930377	1129920	102
chr1	930377	1129920	138
chr1	930377	1129920	347
chr1	930377	1129920	116
chr1	934770	1132938	4626
chr1	934770	1132938	292
chr1	934770	1132938	137
chr1	934770	1132938	115
chr1	934770	1132938	141
chr1	934770	1132938	661
chr1	934770	1132938	138
chr1	934770	1132938	307
chr1	934770	1132938	183
chr1	934770	1132938	190
chr1	934770	1133930	340
chr1	934801	1133930	293
chr1	934801	1133930	313
chr1	934770	1133930	135
chr1	934801	1133930	137
chr1	934801	1133930	4581
chr1	934801	1133930	304
chr1	934770	1133930	102
chr1	934770	1133930	183
chr1	934801	1133930	189
chr1	934770	1140271	135
chr1	934770	1140271	340
chr1	934801	1140271	312
chr1	942636	1140271	291
chr1	934770	1140271	126
chr1	942636	1140271	5015
chr1	942636	1140271	152
chr1	942636	1140271	195
chr1	942636	1140271	157
chr1	942636	1140271	102
chr1	942636	1140271	121
chr1	942636	1140271	210
chr1	943468	1140855	4921
chr1	943468	1140855	138
chr1	943468	1140855	125
chr1	949608	1141776	4937
chr1	949925	1144196	152
chr1	949925	1144196	5128
chr1	949925	1144196	116
chr1	949925	1144196	209
chr1	949925	1144196	295
chr1	949925	1144196	147
chr1	949925	1144196	193
chr1	949925	1144196	713
chr1	949925	1144196	128
chr1	949925	1144196	164
chr1	958905	1146339	186
chr1	958905	1146339	380
chr1	958905	1146339	330
chr1	958905	1146339	297
chr1	958905	1146339	147
chr1	958905	1146339	125
chr1	958905	1146339	5110
chr1	958905	1146339	164
chr1	949925	1146339	193
chr1	958905	1146339	208
chr1	958905	1146339	116
chr1	962720	1151917	190
chr1	962720	1151917	349
chr1	962720	1151917	245
chr1	962720	1151917	5741
chr1	962720	1151917	122
chr1	962720	1151917	135
chr1	962720	1151917	224
chr1	962720	1151917	319
chr1	962720	1151917	162
chr1	962720	1151917	182
chr1	962720	1151917	300
chr1	962720	1151917	100
chr1	962720	1151917	101
chr1	962720	1151917	123
chr1	967000	1152631	190
chr1	967000	1152631	349
chr1	967000	1152631	248
chr1	967000	1152631	319
chr1	967000	1152631	126
chr1	967000	1152631	5764
chr1	967000	1152631	162
chr1	967000	1152631	302
chr1	967000	1152631	182
chr1	967000	1152631	224
chr1	962720	1152631	122
chr1	967000	1152631	160
chr1	967658	1155757	188
chr1	967658	1155757	307
chr1	967658	1155757	228
chr1	967658	1155757	306
chr1	967658	1155757	156
chr1	967658	1155757	5659
chr1	967658	1155757	293
chr1	967658	1155757	179
chr1	967658	1155757	221
chr1	962720	1155757	122
chr1	967000	1155757	158
chr1	973458	1156047	187
chr1	973458	1156047	346
chr1	973458	1156047	250
chr1	973458	1156047	5860
chr1	973458	1156047	164
chr1	973458	1156047	125
chr1	973458	1156047	229
chr1	973458	1156047	314
chr1	973458	1156047	164
chr1	973458	1156047	179
chr1	973458	1156047	480
chr1	973458	1156047	121
chr1	973458	1156047	206
chr1	977028	1159024	185
chr1	977028	1159024	340
chr1	977028	1159024	246
chr1	977028	1159024	308
chr1	977028	1159024	166
chr1	977028	1159024	477
chr1	977028	1159024	198
chr1	977028	1159024	5845
chr1	977028	1159024	120
chr1	977028	1159024	180
chr1	977028	1159024	228
chr1	973458	1159024	163
chr1	978974	1165539	156
chr1	977028	1165539	185
chr1	977028	1165539	318
chr1	978974	1165539	243
chr1	978974	1165539	313
chr1	977028	1165539	194
chr1	978974	1165539	165
chr1	978974	1165539	6091
chr1	978974	1165539	185
chr1	978974	1165539	584
chr1	978974	1165539	127
chr1	978974	1165539	248
chr1	978974	1165539	122
chr1	978974	1165539	187
chr1	978974	1165539	167
chr1	978974	1165539	132
chr1	978974	1171417	149
chr1	977028	1171417	185
chr1	977028	1171417	299
chr1	979594	1171417	232
chr1	978974	1171417	297
chr1	979594	1171417	193
chr1	978974	1171417	157
chr1	978974	1171417	444
chr1	979594	1171417	5787
chr1	978974	1171417	180
chr1	978974	1171417	101
chr1	978974	1171417	247
chr1	978974	1171417	118
chr1	978974	1171417	164
chr1	978974	1171417	130
chr1	978974	1171683	109
chr1	977028	1171683	169
chr1	977028	1171683	241
chr1	979594	1171683	177
chr1	978974	1171683	173
chr1	979594	1171683	160
chr1	978974	1171683	124
chr1	980868	1171683	4476
chr1	980868	1171683	357
chr1	978974	1171683	148
chr1	978974	1171683	192
chr1	980868	1171683	104
chr1	980868	1171683	604
chr1	978974	1172907	109
chr1	977028	1172907	169
chr1	981131	1172907	242
chr1	979594	1172907	177
chr1	978974	1172907	173
chr1	981131	1172907	167
chr1	978974	1172907	124
chr1	980868	1172907	355
chr1	981131	1172907	4474
chr1	978974	1172907	148
chr1	978974	1172907	192
chr1	980868	1172907	104
chr1	980868	1172907	134
chr1	980868	1172907	601
chr1	977028	1175305	165
chr1	981131	1175305	219
chr1	978974	1175305	102
chr1	981131	1175305	3496
chr1	980868	1175305	103
chr1	980868	1175305	110
chr1	980868	1175305	489
chr1	981131	1177981	3493
chr1	981942	1178482	165
chr1	981942	1178482	219
chr1	981353	1178482	135
chr1	981131	1178482	157
chr1	978974	1178482	102
chr1	981942	1178482	247
chr1	981131	1178482	3493
chr1	978974	1178482	149
chr1	980868	1178482	103
chr1	980868	1178482	488
chr1	982213	1178482	476
chr1	983243	1178925	218
chr1	983243	1178925	164
chr1	983243	1178925	135
chr1	978974	1178925	102
chr1	983243	1178925	247
chr1	981131	1178925	3483
chr1	980868	1178925	103
chr1	980868	1178925	478
chr1	983243	1178925	477
chr1	983243	1181372	170
chr1	983243	1181372	218
chr1	984426	1181372	164
chr1	983243	1181372	135
chr1	984426	1181372	103
chr1	984426	1181372	161
chr1	983243	1181372	247
chr1	984426	1181372	3485
chr1	983243	1181372	108
chr1	978974	1181372	149
chr1	980868	1181372	103
chr1	984426	1181372	111
chr1	980868	1181372	476
chr1	983243	1181372	477
chr1	983243	1182905	163
chr1	981942	1182905	207
chr1	983243	1182905	145
chr1	983243	1182905	124
chr1	984426	1182905	155
chr1	983243	1182905	202
chr1	984426	1182905	3069
chr1	983243	1182905	100
chr1	978974	1182905	137
chr1	980868	1182905	455
chr1	983243	1182905	451
chr1	980868	1182905	107
chr1	983243	1186665	135
chr1	984660	1186665	2594
chr1	984660	1186665	158
chr1	980868	1186665	418
chr1	983243	1186665	412
chr1	981131	1186665	201
chr1	981942	1195883	187
chr1	983243	1195883	135
chr1	984426	1195883	102
chr1	984660	1195883	158
chr1	984669	1195883	2592
chr1	980868	1195883	414
chr1	983243	1195883	411
chr1	981131	1195883	201
chr1	985460	1196374	2469
chr1	985460	1196374	142
chr1	985460	1196374	405
chr1	983243	1196374	396
chr1	981942	1210744	177
chr1	983243	1210744	129
chr1	985614	1210744	2482
chr1	985614	1210744	167
chr1	985614	1210744	406
chr1	985614	1210744	197
chr1	985614	1210744	399
chr1	981942	1211292	177
chr1	983243	1211292	128
chr1	985614	1211292	2469
chr1	985614	1211292	166
chr1	985614	1211292	406
chr1	985614	1211292	399
chr1	985614	1211292	197
chr1	986443	1215260	133
chr1	985614	1215260	2456
chr1	985614	1215260	399
chr1	985614	1215260	404
chr1	986732	1217011	207
chr1	986732	1217011	134
chr1	986732	1217011	2457
chr1	986732	1217011	166
chr1	986732	1217011	405
chr1	986732	1217011	400
chr1	985614	1217011	194
chr1	987200	1218655	2327
chr1	987200	1218655	154
chr1	987200	1218655	398
chr1	987200	1218655	389
chr1	987253	1220954	416
chr1	987253	1220954	2321
chr1	987253	1220954	155
chr1	987253	1220954	391
chr1	987253	1220954	397
chr1	987253	1220954	188
chr1	988902	1221001	395
chr1	988902	1221001	398
chr1	987253	1221138	162
chr1	987253	1221138	154
chr1	988902	1221138	2326
chr1	988902	1221138	398
chr1	1002434	1222598	158
chr1	998578	1222598	2324
chr1	1002434	1222598	396
chr1	1002434	1222598	398
chr1	1003629	1222657	2860
chr1	1003629	1222657	247
chr1	1003629	1222657	491
chr1	1004331	1222958	426
chr1	1004331	1222958	155
chr1	1004331	1222958	180
chr1	1004331	1222958	2866
chr1	1004331	1222958	516
chr1	1005806	1225899	421
chr1	1005806	1225899	2867
chr1	1005806	1225899	493
chr1	1005806	1225899	246
chr1	1005806	1225899	124
chr1	1005806	1225899	516
chr1	1017706	1226063	487
chr1	1017706	1226063	164
chr1	1017706	1226063	235
chr1	1017706	1226063	103
chr1	1017706	1226063	122
chr1	1017706	1226063	2952
chr1	1017706	1226063	245
chr1	1017706	1226063	125
chr1	1017706	1226063	531
chr1	1017706	1226063	496
chr1	1017706	1226063	110
chr1	1017706	1226063	137
chr1	1017706	1226512	469
chr1	1017706	1226512	230
chr1	1017706	1226512	108
chr1	1018704	1226512	121
chr1	1017706	1226512	2895
chr1	1017706	1226512	157
chr1	1017706	1226512	101
chr1	1017706	1226512	243
chr1	1017706	1226512	125
chr1	1017706	1226512	528
chr1	1017706	1226512	494
chr1	1022154	1229225	509
chr1	1022154	1229225	266
chr1	1022154	1229225	3209
chr1	1022154	1229225	257
chr1	1022154	1229225	114
chr1	1022154	1229225	543
chr1	1022154	1229225	189
chr1	1022154	1229225	101
chr1	1022223	1229680	514
chr1	1022223	1229680	266
chr1	1022223	1229680	173
chr1	1022223	1229680	3385
chr1	1022223	1229680	223
chr1	1022223	1229680	212
chr1	1022223	1229680	128
chr1	1022223	1229680	101
chr1	1022223	1229680	120
chr1	1022223	1229680	581
chr1	1022223	1229680	100
chr1	1022223	1229680	182
chr1	1022223	1229680	262
chr1	1022223	1229680	115
chr1	1022223	1229680	637
chr1	1022423	1231507	484
chr1	1022423	1231507	100
chr1	1022423	1231507	181
chr1	1022423	1231507	252
chr1	1022423	1231507	3484
chr1	1022423	1231507	208
chr1	1022423	1231507	176
chr1	1022423	1231507	118
chr1	1022423	1231507	119
chr1	1022423	1231507	100
chr1	1022423	1231507	115
chr1	1022423	1231507	527
chr1	1022423	1231507	274
chr1	1022423	1231507	662
chr1	1022423	1231507	168
chr1	1022423	1231507	289
chr1	1022530	1232004	3523
chr1	1022530	1232004	286
chr1	1022530	1232004	530
chr1	1022530	1232004	146
chr1	1022530	1233941	103
chr1	1022530	1233941	482
chr1	1022530	1233941	251
chr1	1022530	1233941	186
chr1	1023114	1233941	212
chr1	1022530	1233941	118
chr1	1023114	1233941	102
chr1	1023114	1233941	3523
chr1	1022530	1233941	122
chr1	1022530	1233941	112
chr1	1022530	1233941	530
chr1	1022530	1233941	671
chr1	1022530	1233941	286
chr1	1022530	1233941	168
chr1	1022530	1233941	306
chr1	1023145	1238583	481
chr1	1023145	1238583	187
chr1	1023145	1238583	251
chr1	1023145	1238583	3561
chr1	1023145	1238583	215
chr1	1023145	1238583	181
chr1	1023145	1238583	118
chr1	1023145	1238583	531
chr1	1023145	1238583	688
chr1	1023145	1238583	285
chr1	1022530	1238583	168
chr1	1023145	1238583	309
chr1	1025751	1239797	494
chr1	1025751	1239797	173
chr1	1025751	1239797	118
chr1	1025751	1239797	255
chr1	1025751	1239797	3712
chr1	1025751	1239797	108
chr1	1025751	1239797	318
chr1	1025751	1239797	301
chr1	1025751	1239797	736
chr1	1025751	1239797	553
chr1	1025751	1239797	127
chr1	1025751	1239797	191
chr1	1025751	1239797	215
chr1	1025751	1239797	417
chr1	1026906	1239847	191
chr1	1025751	1239847	251
chr1	1026906	1239847	212
chr1	1026906	1239847	237
chr1	1025751	1239847	117
chr1	1026906	1239847	3586
chr1	1025751	1239847	118
chr1	1026906	1239847	530
chr1	1025751	1239847	729
chr1	1026906	1239847	260
chr1	1026906	1244638	479
chr1	1027888	1245176	479
chr1	1027888	1245176	249
chr1	1027888	1245176	3583
chr1	1030565	1246373	478
chr1	1030565	1246373	3771
chr1	1030565	1246373	765
chr1	1030565	1246373	555
chr1	1030565	1246373	197
chr1	1030565	1246373	213
chr1	1030565	1246373	179
chr1	1030565	1246373	323
chr1	1031540	1246390	249
chr1	1031540	1246390	3853
chr1	1031540	1246390	240
chr1	1031540	1246390	335
chr1	1031540	1246390	284
chr1	1036959	1249187	179
chr1	1036959	1249187	520
chr1	1036959	1249187	305
chr1	1036959	1249187	4405
chr1	1036959	1249187	145
chr1	1036959	1249187	363
chr1	1036959	1249187	298
chr1	1036959	1249187	845
chr1	1036959	1249187	603
chr1	1036959	1249187	235
chr1	1036959	1249187	223
chr1	1036959	1249187	240
chr1	1036959	1249187	765
chr1	1036959	1249187	115
chr1	1036959	1249187	154
chr1	1036959	1249187	105
chr1	1042927	1262695	495
chr1	1042927	1262695	275
chr1	1042927	1262695	3845
chr1	1042927	1262695	163
chr1	1042927	1262695	270
chr1	1042927	1262695	776
chr1	1042927	1262695	465
chr1	1042927	1262695	679
chr1	1042927	1262695	133
chr1	1045331	1262940	192
chr1	1045606	1263085	163
chr1	1045606	1263085	176
chr1	1045606	1263085	139
chr1	1045606	1263085	192
chr1	1045606	1263085	498
chr1	1045606	1263085	291
chr1	1045606	1263085	3919
chr1	1045606	1263085	335
chr1	1045606	1263085	697
chr1	1045606	1263085	211
chr1	1045606	1263085	784
chr1	1045606	1263085	487
chr1	1045606	1263085	136
chr1	1045606	1263085	272
chr1	1045606	1263085	340
chr1	1045606	1263085	114
chr1	1054091	1268388	147
chr1	1054091	1268388	292
chr1	1054091	1268388	4114
chr1	1054091	1268388	200
chr1	1054091	1268388	689
chr1	1054091	1268388	113
chr1	1054091	1268388	213
chr1	1054091	1268388	276
chr1	1054091	1268388	903
chr1	1054091	1268388	512
chr1	1054743	1268470	687
chr1	1054743	1268470	328
chr1	1054743	1268470	147
chr1	1054743	1268470	4104
chr1	1054743	1268470	340
chr1	1054743	1268470	690
chr1	1054743	1268470	213
chr1	1054743	1268470	512
chr1	1054743	1268470	143
chr1	1054743	1268470	884
chr1	1063492	1269554	6170
chr1	1063492	1269554	247
chr1	1063492	1269554	770
chr1	1063492	1269554	365
chr1	1063492	1269554	1149
chr1	1063492	1269554	993
chr1	1063492	1269554	309
chr1	1063492	1269554	904
chr1	1063492	1269554	105
chr1	1063492	1269554	606
chr1	1063492	1269554	112
chr1	1063492	1269554	785
chr1	1063492	1269554	153
chr1	1064802	1270132	256
chr1	1064802	1270132	270
chr1	1064802	1270132	203
chr1	1064802	1270132	332
chr1	1064802	1270132	147
chr1	1064802	1270132	531
chr1	1064802	1270132	787
chr1	1064802	1270132	6331
chr1	1064802	1270132	615
chr1	1064802	1270132	312
chr1	1064802	1270132	1045
chr1	1064802	1270132	107
chr1	1064802	1270132	115
chr1	1064802	1270132	112
chr1	1064802	1270132	1195
chr1	1064802	1270132	376
chr1	1064802	1270132	215
chr1	1064802	1270132	788
chr1	1064802	1270132	108
chr1	1065296	1273790	285
chr1	1065296	1273790	236
chr1	1065296	1273790	6515
chr1	1065296	1273790	265
chr1	1065296	1273790	280
chr1	1065296	1273790	800
chr1	1065296	1273790	378
chr1	1065296	1273790	1306
chr1	1065296	1273790	1065
chr1	1065296	1273790	312
chr1	1065296	1273790	108
chr1	1065296	1273790	597
chr1	1065296	1273790	331
chr1	1065296	1273790	781
chr1	1065296	1273790	133
chr1	1065296	1273790	880
chr1	1065296	1273790	117
chr1	1065296	1273790	171
chr1	1065726	1290917	8730
chr1	1065726	1290917	361
chr1	1065726	1290917	1012
chr1	1065726	1290917	576
chr1	1065726	1290917	1597
chr1	1065726	1290917	1567
chr1	1065726	1290917	377
chr1	1065726	1290917	299
chr1	1065726	1290917	137
chr1	1065726	1290917	1834
chr1	1065726	1290917	405
chr1	1065726	1290917	293
chr1	1065726	1290917	866
chr1	1065726	1290917	128
chr1	1069535	1297422	304
chr1	1069535	1297422	362
chr1	1069535	1297422	299
chr1	1069535	1297422	1829
chr1	1069535	1297422	785
chr1	1069535	1297422	8728
chr1	1069535	1297422	377
chr1	1069535	1297422	140
chr1	1069535	1297422	134
chr1	1069535	1297422	292
chr1	1069535	1297422	1559
chr1	1069535	1297422	578
chr1	1069535	1297422	1604
chr1	1069535	1297422	109
chr1	1069535	1297422	1013
chr1	1069535	1297422	405
chr1	1069653	1301388	318
chr1	1069653	1301388	425
chr1	1069653	1301388	105
chr1	1069653	1301388	301
chr1	1069653	1301388	9783
chr1	1069653	1301388	601
chr1	1069653	1301388	2011
chr1	1069653	1301388	1633
chr1	1069653	1301388	137
chr1	1069653	1301388	102
chr1	1069653	1301388	392
chr1	1069653	1301388	528
chr1	1069653	1301388	139
chr1	1069653	1301388	1860
chr1	1069653	1301388	296
chr1	1069653	1301388	944
chr1	1069653	1301388	105
chr1	1069653	1301388	1058
chr1	1069653	1301388	407
chr1	1071192	1309185	11542
chr1	1071192	1309185	2090
chr1	1071192	1309185	106
chr1	1071192	1309185	454
chr1	1071192	1309185	5081
chr1	1071192	1309185	213
chr1	1071192	1309185	546
chr1	1071192	1309185	357
chr1	1078583	1309405	431
chr1	1078583	1309405	11888
chr1	1078583	1309405	643
chr1	1078583	1309405	2129
chr1	1078583	1309405	1906
chr1	1078583	1309405	126
chr1	1078583	1309405	537
chr1	1078583	1309405	5255
chr1	1078583	1309405	718
chr1	1078583	1309405	698
chr1	1078583	1309405	155
chr1	1078583	1309405	312
chr1	1078583	1309405	552
chr1	1079261	1311716	437
chr1	1079261	1311716	13770
chr1	1079261	1311716	639
chr1	1079261	1311716	1403
chr1	1079261	1311716	745
chr1	1079261	1311716	2427
chr1	1079261	1311716	2212
chr1	1079261	1311716	183
chr1	1079261	1311716	108
chr1	1079261	1311716	594
chr1	1079261	1311716	5545
chr1	1079261	1311716	728
chr1	1079261	1311716	290
chr1	1079261	1311716	713
chr1	1079261	1311716	222
chr1	1092071	1316887	334
chr1	1092071	1316887	639
chr1	1092071	1316887	13779
chr1	1092071	1316887	594
chr1	1092071	1316887	5596
chr1	1092071	1316887	2216
chr1	1092071	1316887	159
chr1	1092071	1316887	745
chr1	1092071	1316887	745
chr1	1092071	1316887	2418
chr1	1092071	1316887	1401
chr1	1092071	1316887	110
chr1	1092205	1322868	441
chr1	1092205	1322868	13789
chr1	1092205	1322868	639
chr1	1092205	1322868	592
chr1	1092205	1322868	5683
chr1	1092205	1322868	103
chr1	1092205	1322868	159
chr1	1092205	1322868	2217
chr1	1092205	1322868	746
chr1	1092205	1322868	745
chr1	1092205	1322868	2417
chr1	1092205	1322868	296
chr1	1092205	1322868	423
chr1	1092205	1322868	1422
chr1	1092205	1322868	730
chr1	1092071	1322868	110
chr1	1094979	1333713	331
chr1	1094979	1333713	639
chr1	1094979	1333713	13884
chr1	1094979	1333713	590
chr1	1094979	1333713	6080
chr1	1094979	1333713	182
chr1	1094979	1333713	2428
chr1	1094979	1333713	2219
chr1	1094979	1333713	370
chr1	1094979	1333713	792
chr1	1094979	1333713	743
chr1	1094979	1333713	180
chr1	1094979	1333713	1418
chr1	1094979	1333713	764
chr1	1099342	1334475	26233
chr1	1099342	1334475	256
chr1	1099342	1334475	135
chr1	1099342	1334475	1106
chr1	1099342	1334475	263
chr1	1099342	1334475	216
chr1	1099342	1334475	3495
chr1	1099342	1334475	1501
chr1	1099342	1334475	4212
chr1	1099342	1334475	4728
chr1	1099342	1334475	113
chr1	1099342	1334475	108
chr1	1099342	1334475	289
chr1	1099342	1334475	581
chr1	1099342	1334475	102
chr1	1099342	1334475	315
chr1	1099342	1334475	170
chr1	1099342	1334475	169
chr1	1099342	1334475	229
chr1	1099342	1334475	190
chr1	1099342	1334475	989
chr1	1099342	1334475	133
chr1	1099342	1334475	547
chr1	1100217	1334519	26952
chr1	1100217	1334519	455
chr1	1100217	1334519	107
chr1	1100217	1334519	1100
chr1	1100217	1334519	254
chr1	1100217	1334519	122
chr1	1100217	1334519	3476
chr1	1100217	1334519	1478
chr1	1100217	1334519	4175
chr1	1100217	1334519	4749
chr1	1100217	1334519	320
chr1	1100217	1334519	170
chr1	1100217	1334519	166
chr1	1100217	1334519	680
chr1	1100217	1334519	122
chr1	1100217	1334519	1760
chr1	1105721	1337334	31175
chr1	1105721	1337334	1273
chr1	1105721	1337334	136
chr1	1105721	1337334	330
chr1	1105721	1337334	181
chr1	1105721	1337334	196
chr1	1105721	1337334	810
chr1	1105721	1337334	136
chr1	1105721	1337334	4210
chr1	1105721	1337334	1652
chr1	1105721	1337334	4726
chr1	1105721	1337334	5405
chr1	1105721	1337334	315
chr1	1105721	1337334	579
chr1	1105721	1337334	129
chr1	1105721	1337334	600
chr1	1105721	1337334	112
chr1	1105721	1337334	303
chr1	1105721	1337334	122
chr1	1105721	1337334	288
chr1	1105721	1337334	111
chr1	1105721	1337334	148
chr1	1105721	1337334	234
chr1	1105721	1337334	206
chr1	1109782	1342394	33871
chr1	1109782	1342394	938
chr1	1109782	1342394	119
chr1	1109782	1342394	315
chr1	1109782	1342394	155
chr1	1109782	1342394	132
chr1	1109782	1342394	1369
chr1	1109782	1342394	303
chr1	1109782	1342394	214
chr1	1109782	1342394	4626
chr1	1109782	1342394	1810
chr1	1109782	1342394	5056
chr1	1109782	1342394	6169
chr1	1109782	1342394	143
chr1	1109782	1342394	115
chr1	1109782	1342394	333
chr1	1109782	1342394	593
chr1	1109782	1342394	155
chr1	1109782	1342394	342
chr1	1109782	1342394	192
chr1	1109782	1342394	185
chr1	1109782	1342394	213
chr1	1109782	1342394	237
chr1	1109782	1342394	215
chr1	1109903	1342612	34332
chr1	1109903	1342612	1370
chr1	1109903	1342612	4642
chr1	1109903	1342612	1833
chr1	1109903	1342612	5049
chr1	1109903	1342612	6170
chr1	1109903	1342612	143
chr1	1109903	1342612	115
chr1	1109903	1342612	316
chr1	1109903	1342612	630
chr1	1109903	1342612	170
chr1	1109903	1342612	302
chr1	1109903	1342612	100
chr1	1109903	1342612	437
chr1	1109903	1342612	147
chr1	1109903	1342612	231
chr1	1109903	1342612	301
chr1	1109903	1342612	119
chr1	1109903	1342612	319
chr1	1109903	1342612	155
chr1	1109903	1342612	208
chr1	1109903	1342612	275
chr1	1109903	1342612	939
chr1	1109903	1342612	119
chr1	1109903	1342612	131
chr1	1109903	1342612	131
chr1	1109903	1342612	116
chr1	1109903	1342612	146
chr1	1110019	1344067	1351
chr1	1110019	1344067	144
chr1	1110019	1344067	30193
chr1	1110019	1344067	425
chr1	1110019	1344067	205
chr1	1110019	1344067	296
chr1	1110019	1344067	198
chr1	1110019	1344067	5897
chr1	1110019	1344067	168
chr1	1110019	1344067	1750
chr1	1110019	1344067	602
chr1	1110019	1344067	582
chr1	1110019	1344067	4511
chr1	1110019	1344067	293
chr1	1110019	1344067	923
chr1	1110019	1344067	256
chr1	1110019	1344067	235
chr1	1110019	1344067	352
chr1	1110019	1344067	997
chr1	1110019	1344067	111
chr1	1110019	1344067	115
chr1	1110019	1344067	150
chr1	1110225	1354844	30745
chr1	1110225	1354844	4514
chr1	1110225	1354844	1755
chr1	1110225	1354844	1007
chr1	1110557	1360515	32182
chr1	1110557	1360515	1403
chr1	1110557	1360515	155
chr1	1110557	1360515	428
chr1	1110557	1360515	207
chr1	1110557	1360515	299
chr1	1110557	1360515	212
chr1	1110557	1360515	1823
chr1	1110557	1360515	624
chr1	1110557	1360515	6553
chr1	1110557	1360515	174
chr1	1110557	1360515	587
chr1	1110557	1360515	4629
chr1	1110557	1360515	964
chr1	1110557	1360515	323
chr1	1110557	1360515	157
chr1	1110557	1360515	136
chr1	1110557	1360515	364
chr1	1110557	1360515	258
chr1	1110557	1360515	249
chr1	1110557	1360515	113
chr1	1110557	1360515	1026
chr1	1110557	1360515	207
chr1	1112982	1361736	32404
chr1	1112982	1361736	4634
chr1	1112982	1361736	1813
chr1	1112982	1361736	6533
chr1	1112982	1361736	154
chr1	1112982	1361736	429
chr1	1112982	1361736	1027
chr1	1114747	1365570	1435
chr1	1114747	1365570	36152
chr1	1114747	1365570	4744
chr1	1114747	1365570	2034
chr1	1114747	1365570	630
chr1	1114747	1365570	6690
chr1	1114747	1365570	157
chr1	1114747	1365570	176
chr1	1114747	1365570	647
chr1	1114747	1365570	117
chr1	1114747	1365570	413
chr1	1114747	1365570	1754
chr1	1114747	1365570	366
chr1	1114747	1365570	184
chr1	1114747	1365570	437
chr1	1114747	1365570	1207
chr1	1114747	1365570	310
chr1	1114747	1365570	992
chr1	1114747	1365570	125
chr1	1114747	1365570	328
chr1	1114747	1365570	162
chr1	1114747	1365570	117
chr1	1114747	1365570	388
chr1	1114747	1365570	1044
chr1	1114747	1365570	299
chr1	1114747	1365570	113
chr1	1114747	1365570	209
chr1	1115503	1386089	1365
chr1	1115503	1386089	34349
chr1	1115503	1386089	144
chr1	1115503	1386089	1172
chr1	1115503	1386089	345
chr1	1114747	1386089	371
chr1	1114747	1386089	308
chr1	1115503	1386089	5884
chr1	1114747	1386089	165
chr1	1115503	1386089	1929
chr1	1115503	1386089	587
chr1	1115503	1386089	4592
chr1	1115503	1386089	594
chr1	1114747	1386089	305
chr1	1114747	1386089	318
chr1	1115503	1386089	378
chr1	1115503	1386089	1031
chr1	1115503	1386089	493
chr1	1115503	1386089	142
chr1	1115604	1388289	1364
chr1	1115604	1388289	144
chr1	1115604	1388289	34374
chr1	1115604	1388289	342
chr1	1115604	1388289	1218
chr1	1115604	1388289	371
chr1	1115604	1388289	1667
chr1	1115604	1388289	309
chr1	1115604	1388289	5888
chr1	1115604	1388289	165
chr1	1115604	1388289	587
chr1	1115604	1388289	1929
chr1	1115604	1388289	593
chr1	1115604	1388289	4591
chr1	1115604	1388289	132
chr1	1114747	1388289	304
chr1	1115604	1388289	155
chr1	1115604	1388289	318
chr1	1114747	1388289	119
chr1	1115604	1388289	954
chr1	1115604	1388289	378
chr1	1115604	1388289	1030
chr1	1115604	1388289	477
chr1	1115604	1388289	138
chr1	1115604	1388289	169
chr1	1114747	1388289	201
chr1	1116231	1389843	33347
chr1	1116231	1389843	926
chr1	1116231	1389843	1720
chr1	1116231	1389843	5656
chr1	1116231	1389843	143
chr1	1114747	1389843	196
chr1	1115604	1389843	171
chr1	1116553	1391192	35963
chr1	1116553	1391192	341
chr1	1116553	1391192	991
chr1	1116553	1391192	1469
chr1	1116553	1391192	4734
chr1	1116553	1391192	1820
chr1	1116553	1391192	378
chr1	1116553	1391192	1440
chr1	1116553	1391192	5971
chr1	1116553	1391192	299
chr1	1116553	1391192	182
chr1	1116553	1391192	389
chr1	1116553	1391192	1711
chr1	1116553	1391192	697
chr1	1116553	1391192	110
chr1	1116553	1391192	324
chr1	1119546	1396132	37005
chr1	1119546	1396132	377
chr1	1119546	1396132	2024
chr1	1119546	1396132	388
chr1	1119546	1396132	170
chr1	1119546	1396132	189
chr1	1119546	1396132	410
chr1	1120431	1398008	37460
chr1	1120431	1398008	1528
chr1	1120431	1398008	2504
chr1	1120431	1398008	602
chr1	1120431	1398008	6141
chr1	1120431	1398008	177
chr1	1120431	1398008	378
chr1	1120431	1398008	407
chr1	1120431	1398008	1754
chr1	1120431	1398008	591
chr1	1120431	1398008	381
chr1	1120431	1398008	164
chr1	1120431	1398008	105
chr1	1120431	1398008	4879
chr1	1120431	1398008	389
chr1	1120431	1398008	341
chr1	1120431	1398008	195
chr1	1120488	1414070	38161
chr1	1120488	1414070	6494
chr1	1120488	1414070	101
chr1	1120488	1417994	1551
chr1	1120488	1417994	149
chr1	1120489	1417994	38166
chr1	1120489	1417994	1796
chr1	1120489	1417994	968
chr1	1120489	1417994	6496
chr1	1120489	1417994	566
chr1	1120488	1417994	612
chr1	1120489	1417994	2574
chr1	1120488	1417994	342
chr1	1120489	1417994	4980
chr1	1120489	1417994	345
chr1	1120488	1417994	106
chr1	1120489	1417994	1061
chr1	1120489	1417994	164
chr1	1120489	1417994	396
chr1	1120489	1417994	865
chr1	1120489	1417994	391
chr1	1120488	1417994	176
chr1	1120536	1425411	1552
chr1	1120488	1425411	147
chr1	1120536	1425411	38084
chr1	1120489	1425411	373
chr1	1120536	1425411	1789
chr1	1120489	1425411	595
chr1	1120488	1425411	420
chr1	1120536	1425411	6382
chr1	1120536	1425411	562
chr1	1120536	1425411	613
chr1	1120489	1425411	2572
chr1	1120488	1425411	341
chr1	1120489	1425411	4978
chr1	1120489	1425411	346
chr1	1120488	1425411	106
chr1	1120488	1425411	341
chr1	1120488	1425411	354
chr1	1120488	1425411	163
chr1	1120431	1425411	122
chr1	1120489	1425411	1060
chr1	1120489	1425411	114
chr1	1120536	1425411	395
chr1	1120536	1425411	869
chr1	1120488	1425411	249
chr1	1120536	1425411	391
chr1	1120488	1425411	174
chr1	1120488	1425411	176
chr1	1120488	1425411	179
chr1	1122196	1425700	1342
chr1	1122196	1425700	141
chr1	1122196	1425700	31984
chr1	1122196	1425700	315
chr1	1122196	1425700	1444
chr1	1122196	1425700	375
chr1	1122196	1425700	571
chr1	1122196	1425700	5568
chr1	1122196	1425700	536
chr1	1122196	1425700	528
chr1	1122196	1425700	2177
chr1	1122196	1425700	331
chr1	1122196	1425700	4326
chr1	1122196	1425700	333
chr1	1120488	1425700	149
chr1	1120488	1425700	134
chr1	1120488	1425700	128
chr1	1122196	1425700	911
chr1	1122196	1425700	111
chr1	1122196	1425700	349
chr1	1122196	1425700	869
chr1	1120488	1425700	249
chr1	1122196	1425700	340
chr1	1122196	1425700	192
chr1	1122196	1425700	176
chr1	1120488	1425700	179
chr1	1122196	1425700	2791
chr1	1126949	1425753	32965
chr1	1126949	1425753	905
chr1	1126949	1425753	100
chr1	1126949	1425753	126
chr1	1126949	1425753	1324
chr1	1126949	1425753	139
chr1	1126949	1425753	202
chr1	1126949	1425753	4590
chr1	1126949	1425753	2147
chr1	1126949	1425753	1708
chr1	1126949	1425753	5321
chr1	1126949	1425753	141
chr1	1126949	1425753	485
chr1	1126949	1425753	333
chr1	1126949	1425753	372
chr1	1126949	1425753	2241
chr1	1126949	1425753	640
chr1	1126949	1425753	1419
chr1	1126949	1425753	187
chr1	1126949	1425753	175
chr1	1126949	1425753	173
chr1	1126949	1425753	125
chr1	1126949	1425753	474
chr1	1126949	1425753	2755
chr1	1127561	1426039	31565
chr1	1127561	1426039	1312
chr1	1127561	1426039	2227
chr1	1127561	1426039	2743
chr1	1127561	1426039	3081
chr1	1127561	1426039	1183
chr1	1127561	1426039	5249
chr1	1127561	1426039	542
chr1	1129920	1430985	1313
chr1	1129920	1430985	139
chr1	1129920	1430985	31572
chr1	1129920	1430985	2226
chr1	1129920	1430985	1414
chr1	1129920	1430985	372
chr1	1129920	1430985	5247
chr1	1129920	1430985	534
chr1	1129920	1430985	127
chr1	1129920	1430985	513
chr1	1129920	1430985	2128
chr1	1129920	1430985	293
chr1	1129920	1430985	3080
chr1	1127561	1430985	541
chr1	1127561	1430985	134
chr1	1129920	1430985	124
chr1	1129920	1430985	899
chr1	1127561	1430985	110
chr1	1129920	1430985	319
chr1	1129920	1430985	865
chr1	1126949	1430985	248
chr1	1129920	1430985	182
chr1	1129920	1430985	125
chr1	1129920	1430985	169
chr1	1129920	1430985	2742
chr1	1127561	1430985	467
chr1	1129920	1430985	134
chr1	1129920	1430985	280
chr1	1132938	1446390	34266
chr1	1132938	1446390	1417
chr1	1132938	1446390	3356
chr1	1132938	1446390	2297
chr1	1132938	1446390	551
chr1	1132938	1446390	5619
chr1	1132938	1446390	143
chr1	1132938	1446390	552
chr1	1132938	1446390	328
chr1	1132938	1446390	406
chr1	1132938	1446390	2411
chr1	1132938	1446390	543
chr1	1132938	1446390	139
chr1	1132938	1446390	987
chr1	1132938	1446390	145
chr1	1132938	1446390	1210
chr1	1132938	1446390	234
chr1	1132938	1446390	166
chr1	1132938	1446390	176
chr1	1132938	1446390	175
chr1	1132938	1446390	129
chr1	1132938	1446390	3089
chr1	1132938	1446390	426
chr1	1133930	1451380	40578
chr1	1133930	1451380	1113
chr1	1133930	1451380	121
chr1	1133930	1451380	157
chr1	1133930	1451380	1599
chr1	1133930	1451380	175
chr1	1133930	1451380	170
chr1	1133930	1451380	150
chr1	1133930	1451380	5738
chr1	1133930	1451380	2535
chr1	1133930	1451380	608
chr1	1133930	1451380	6178
chr1	1133930	1451380	144
chr1	1133930	1451380	928
chr1	1133930	1451380	119
chr1	1133930	1451380	466
chr1	1133930	1451380	331
chr1	1133930	1451380	450
chr1	1133930	1451380	3463
chr1	1133930	1451380	270
chr1	1133930	1451380	138
chr1	1133930	1451380	176
chr1	1133930	1451380	1281
chr1	1133930	1451380	178
chr1	1133930	1451380	120
chr1	1133930	1451380	263
chr1	1133930	1451380	119
chr1	1133930	1451380	134
chr1	1133930	1451380	546
chr1	1139209	1452641	38358
chr1	1139209	1452641	149
chr1	1139209	1452641	1485
chr1	1139209	1454207	1485
chr1	1139209	1454207	139
chr1	1140271	1454207	38358
chr1	1139209	1454207	445
chr1	1139209	1454207	5839
chr1	1139209	1454207	879
chr1	1139209	1454207	571
chr1	1139209	1454207	2386
chr1	1139209	1454207	234
chr1	1139209	1454207	5448
chr1	1139209	1454207	105
chr1	1139209	1454207	169
chr1	1139209	1454207	118
chr1	1139209	1454207	149
chr1	1139209	1454207	1044
chr1	1139209	1454207	148
chr1	1140271	1454207	405
chr1	1139209	1454207	857
chr1	1139209	1454207	265
chr1	1139209	1454207	126
chr1	1139209	1454207	160
chr1	1139209	1454207	175
chr1	1139209	1454207	3329
chr1	1139209	1454207	162
chr1	1139209	1454207	384
[truncated: 998,000+ more rows]
