# Supplementary material for: Discovery of runs-of-homozygosity diplotype clusters and their associations with diseases in UK Biobank
Source: eLife. 2024 Jun 21;13:e81698. doi: 10.7554/eLife.81698 (PMC11249732; doi:10.7554/eLife.81698)
Supplement: Supplementary file 2. [file elife-81698-supp2.zip]

Archive with 1 entries (1 files):
- Supplementary_File_2.txt
