# Supplementary material for: Discovery of runs-of-homozygosity diplotype clusters and their associations with diseases in UK Biobank
Source: eLife. 2024 Jun 21;13:e81698. doi: 10.7554/eLife.81698 (PMC11249732; doi:10.7554/eLife.81698)
Supplement: Supplementary file 2. [file elife-81698-supp2.zip › Supplementary_File_2.txt]

CHR	BP	P_Europe	ROH_DICE_Score
chr2	136289565	0.3561	0.137706563
chr2	136310924	0.359	0.137706563
chr2	136324225	0.359	0.137706563
chr2	136361560	0.359	0.137706563
chr2	136370701	0.3704	0.137706563
chr2	136393658	0.3675	0.137706563
chr2	136408291	0.3675	0.137706563
chr2	136409574	0.3647	0.137706563
chr2	136420908	0.3647	0.137706563
chr2	136423904	0.3647	0.137706563
chr2	136429707	0.3647	0.137706563
chr2	136439517	0.3647	0.137706563
chr2	136445869	0.3675	0.137706563
chr2	136447707	0.3704	0.137706563
chr2	136462661	0.3704	0.137706563
chr2	136472107	0.3704	0.137706563
chr2	136488978	0.3704	0.137706563
chr2	136499166	0.3704	0.137706563
chr2	136506927	0.3704	0.137706563
chr2	136511817	0.3704	0.137706563
chr2	136522710	0.3704	0.137706563
chr2	136539513	0.3732	0.137706563
chr2	136542560	0.3761	0.137706563
chr2	136546635	0.3761	0.137706563
chr2	136555659	0.3761	0.137706563
chr2	136556182	0.3789	0.137706563
chr2	136561735	0.3761	0.137706563
chr2	136578194	0.3647	0.137706563
chr2	136580287	0.3561	0.137706563
chr2	136582694	0.3561	0.137706563
chr2	136586183	0.3561	0.137706563
chr2	136590558	0.3561	0.137706563
chr2	136590746	0.3561	0.137706563
chr2	136596439	0.3561	0.137706563
chr2	136604210	0.3561	0.137706563
chr2	136609671	0.3561	0.137706563
chr2	136616323	0.3561	0.137706563
chr2	136618520	0.3561	0.137706563
chr2	136621858	0.3561	0.137706563
chr2	136622962	0.3561	0.137706563
chr3	130106394	0.4188	0.071601651
chr3	130109668	0.416	0.071601651
chr3	130113635	0.4188	0.071601651
chr3	130119664	0.4188	0.071601651
chr3	130125350	0.4188	0.071601651
chr3	130130573	0.416	0.071601651
chr3	130130788	0.416	0.071601651
chr3	130130802	0.416	0.071601651
chr3	130131184	0.416	0.071601651
chr3	130131647	0.416	0.071601651
chr3	130132202	0.416	0.071601651
chr3	130132509	0.416	0.071601651
chr3	130133143	0.416	0.071601651
chr3	130133620	0.416	0.071601651
chr3	130134563	0.416	0.071601651
chr3	130134840	0.4131	0.071601651
chr3	130135456	0.4131	0.071601651
chr3	130137471	0.4103	0.071601651
chr3	130138117	0.4103	0.071601651
chr3	130141306	0.4074	0.071601651
chr3	130144198	0.4103	0.071601651
chr3	130145541	0.4131	0.071601651
chr3	130147332	0.4245	0.071601651
chr3	130147419	0.4245	0.071601651
chr3	130147673	0.4245	0.071601651
chr3	130148510	0.4188	0.071601651
chr3	130149783	0.4188	0.071601651
chr3	130151967	0.416	0.071601651
chr3	130159934	0.416	0.071601651
chr3	130159996	0.416	0.071601651
chr3	130162395	0.416	0.071601651
chr3	130174334	0.416	0.071601651
chr3	130177740	0.416	0.071601651
chr3	130190630	0.416	0.071601651
chr3	130199870	0.416	0.071601651
chr3	130204433	0.416	0.071601651
chr3	130207119	0.4131	0.071601651
chr3	130207777	0.416	0.071601651
chr3	130209258	0.416	0.071601651
chr3	130214561	0.4188	0.071601651
chr3	130222599	0.4131	0.071601651
chr3	130224629	0.4103	0.071601651
chr3	130227442	0.4103	0.071601651
chr3	130229316	0.4131	0.071601651
chr3	130229942	0.416	0.071601651
chr3	130239724	0.4046	0.071601651
chr3	130255375	0.3818	0.071601651
chr3	130255698	0.3561	0.071601651
chr3	130255839	0.3561	0.071601651
chr3	130257604	0.3561	0.071601651
chr6	27488602	0.3618	0.109667617
chr6	27491299	0.3618	0.109254084
chr6	27492906	0.3618	0.108317826
chr6	27511371	0.3618	0.103713203
chr6	27519345	0.3561	0.085596731
chr6	27526897	0.3561	0.082149072
chr6	27529509	0.3561	0.082149072
chr6	27534528	0.3561	0.078803634
chr6	27541094	0.3561	0.078803634
chr6	27545744	0.3561	0.078706059
chr6	27645278	0.3618	0.148841758
chr6	27655564	0.3618	0.172190123
chr6	27656076	0.3618	0.173635166
chr6	27656090	0.3618	0.173635166
chr6	27656499	0.3618	0.176069901
chr6	27657647	0.3618	0.176069901
chr6	27660508	0.359	0.176069901
chr6	27662204	0.3618	0.176069901
chr6	27662395	0.3618	0.176069901
chr6	27668013	0.3618	0.179847457
chr6	27669976	0.3618	0.179963618
chr6	27670917	0.3618	0.179963618
chr6	27683572	0.3618	0.18280027
chr6	27688630	0.3618	0.18280027
chr6	27689502	0.3618	0.182837442
chr6	27694421	0.359	0.182837442
chr6	27706180	0.359	0.182837442
chr6	27715243	0.359	0.182837442
chr6	27721835	0.359	0.182837442
chr6	27726731	0.3618	0.182837442
chr6	27730064	0.3618	0.182837442
chr6	27739380	0.3618	0.182837442
chr6	27741682	0.359	0.182837442
chr6	27746178	0.359	0.182837442
chr6	27767395	0.359	0.182837442
chr6	27771654	0.359	0.182837442
chr6	27771684	0.359	0.182837442
chr6	27773664	0.3561	0.182837442
chr6	27784428	0.3561	0.182837442
chr6	27815494	0.3647	0.182837442
chr6	27815639	0.3704	0.182837442
chr6	27825860	0.3704	0.182837442
chr6	27835930	0.3704	0.182837442
chr6	27837267	0.3732	0.182837442
chr6	27842047	0.3732	0.182837442
chr6	27849676	0.3732	0.182837442
chr6	27859453	0.3732	0.182837442
chr6	27859568	0.3732	0.182837442
chr6	27869321	0.3732	0.182837442
chr6	27886830	0.3932	0.138575448
chr6	27890631	0.3875	0.138603326
chr6	27895213	0.3789	0.138603326
chr6	27895504	0.3789	0.139026152
chr6	27904181	0.3789	0.139086556
chr6	27925367	0.3789	0.145545109
chr6	27925827	0.3732	0.145545109
chr6	27932762	0.3732	0.145605513
chr6	27955115	0.3732	0.145605513
chr6	27958111	0.3732	0.184891169
chr6	27969004	0.3761	0.194581321
chr6	27982152	0.3761	0.194618492
chr6	27998258	0.3732	0.194618492
chr6	28004556	0.3618	0.194618492
chr6	28008331	0.3846	0.209133973
chr6	28014597	0.3818	0.209226902
chr6	28018944	0.3818	0.212288906
chr6	28021589	0.3818	0.212288906
chr6	28022248	0.3818	0.212288906
chr6	28027688	0.3818	0.212288906
chr6	28033087	0.3818	0.212288906
chr6	28037020	0.3818	0.212288906
chr6	28048624	0.4046	0.223695918
chr6	28054198	0.4046	0.223695918
chr6	28055495	0.4017	0.223695918
chr6	28059458	0.4017	0.245973278
chr6	28060239	0.4017	0.245973278
chr6	28073464	0.4017	0.245973278
chr6	28076886	0.4017	0.245973278
chr6	28079076	0.4017	0.245973278
chr6	28094366	0.4017	0.245973278
chr6	28096280	0.3989	0.245973278
chr6	28134106	0.4217	0.249925076
chr6	28137730	0.4245	0.249925076
chr6	28143118	0.4245	0.249925076
chr6	28155314	0.4245	0.249925076
chr6	28181675	0.4302	0.249925076
chr6	28184371	0.4302	0.249925076
chr6	28185726	0.4302	0.249925076
chr6	28186554	0.4274	0.249925076
chr6	28189389	0.4274	0.24888892
chr6	28196718	0.4274	0.233655564
chr6	28203300	0.4274	0.257108473
chr6	28204793	0.4274	0.257108473
chr6	28208535	0.4274	0.257108473
chr6	28209102	0.4274	0.257108473
chr6	28210688	0.4274	0.257108473
chr6	28215446	0.4274	0.257108473
chr6	28215641	0.4188	0.257108473
chr6	28222980	0.4188	0.257108473
chr6	28223731	0.4217	0.257108473
chr6	28227436	0.4217	0.257108473
chr6	28227604	0.4217	0.257108473
chr6	28227633	0.4217	0.257108473
chr6	28229196	0.4217	0.257108473
chr6	28230717	0.4217	0.257108473
chr6	28233781	0.4217	0.257108473
chr6	28238969	0.4217	0.257108473
chr6	28242794	0.4274	0.257108473
chr6	28250236	0.4274	0.257108473
chr6	28250913	0.433	0.257108473
chr6	28253532	0.433	0.257108473
chr6	28263721	0.433	0.257108473
chr6	28265640	0.433	0.257108473
chr6	28268497	0.433	0.257108473
chr6	28269663	0.4359	0.257108473
chr6	28282648	0.4359	0.246463478
chr6	28283772	0.4359	0.236338884
chr6	28290714	0.4359	0.231262647
chr6	28294550	0.4359	0.231118607
chr6	28296863	0.4359	0.2241443
chr6	28299687	0.4302	0.186238637
chr6	28300336	0.4359	0.186238637
chr6	28301143	0.4359	0.186238637
chr6	28302784	0.4302	0.186238637
chr6	28304569	0.433	0.186238637
chr6	28309590	0.433	0.18603884
chr6	28310997	0.433	0.18417794
chr6	28312456	0.433	0.18417794
chr6	28321544	0.433	0.196295857
chr6	28325308	0.433	0.196295857
chr6	28330264	0.4217	0.196295857
chr6	28331252	0.4217	0.196295857
chr6	28337769	0.3561	0.196295857
chr6	28346910	0.3789	0.196295857
chr6	28349926	0.3789	0.196295857
chr6	28358320	0.3789	0.196295857
chr6	28358893	0.3789	0.196295857
chr6	28359186	0.3789	0.196295857
chr6	28367768	0.3789	0.196295857
chr6	28375210	0.3789	0.196295857
chr6	28387443	0.3789	0.196295857
chr6	28390843	0.3789	0.196295857
chr6	28391465	0.3761	0.196295857
chr6	28395506	0.3732	0.196295857
chr6	28404353	0.3732	0.174543545
chr6	28665109	0.3675	0.127726009
chr6	28669315	0.3647	0.127726009
chr6	28671723	0.3618	0.127726009
chr11	48133526	0.3561	0.056895666
chr11	48136990	0.359	0.056895666
chr11	48141859	0.3647	0.056895666
chr11	48144345	0.3561	0.056895666
chr11	48157869	0.3618	0.057072231
chr11	48164721	0.3761	0.057072231
chr11	48168664	0.3761	0.057072231
chr11	48182237	0.3732	0.057072231
chr11	48190777	0.3732	0.057072231
chr11	48214992	0.3704	0.057072231
chr11	48215853	0.3704	0.057072231
chr11	48232853	0.3561	0.057072231
chr11	48343904	0.3704	0.057072231
chr11	48376650	0.3704	0.057072231
chr11	48384631	0.3704	0.057072231
chr11	48387275	0.3704	0.057072231
chr11	48504596	0.3704	0.057072231
chr11	48512942	0.3675	0.057072231
chr11	48516606	0.3647	0.057072231
chr11	48518893	0.3647	0.057072231
chr11	48541517	0.3618	0.057072231
chr11	48546675	0.359	0.057072231
chr11	48588774	0.3647	0.057072231
chr11	48589998	0.3647	0.057072231
chr11	48590678	0.3647	0.057072231
chr11	48599789	0.3647	0.057072231
chr11	48609936	0.3647	0.057072231
chr15	43482127	0.3561	0.056110418
chr15	43498876	0.3561	0.056110418
chr15	43522922	0.3561	0.056110418
chr15	43535096	0.3561	0.059235149
chr15	43540117	0.3732	0.059235149
chr15	43541139	0.3704	0.059235149
chr15	43543269	0.3789	0.059235149
chr15	43543696	0.3675	0.059235149
chr15	43558574	0.3561	0.059235149
chr15	43559231	0.3618	0.059235149
chr15	43573724	0.3704	0.061328371
chr15	43575624	0.3732	0.061328371
chr15	43586908	0.3761	0.061328371
chr15	43614724	0.3789	0.062341295
chr15	43620073	0.3789	0.062341295
chr15	43622265	0.3789	0.062341295
chr15	43639770	0.3761	0.062341295
chr15	43655794	0.3761	0.062341295
chr15	43658935	0.3761	0.062341295
chr15	43661802	0.3732	0.062341295
chr15	43674527	0.3704	0.062341295
chr15	43688916	0.359	0.062341295
chr15	43724646	0.3675	0.062341295
chr15	43737880	0.3675	0.062341295
chr15	43740196	0.3675	0.062341295
chr15	43762196	0.3647	0.062341295
chr15	43775778	0.3647	0.062341295
chr15	43792097	0.3647	0.062341295
chr15	43798039	0.3647	0.062341295
chr15	43798308	0.3647	0.062341295
chr15	43802024	0.3647	0.062341295
chr15	43803621	0.3647	0.062341295
chr15	43813387	0.3647	0.062341295
chr15	43817404	0.3647	0.062341295
chr15	43818052	0.3675	0.062341295
chr15	48392165	0.3875	0.059969287
chr15	48401875	0.3846	0.059969287
chr15	48403867	0.3903	0.059969287
chr15	48405895	0.3903	0.059969287
chr15	48414969	0.3903	0.059969287
chr15	48416360	0.3903	0.059969287
chr15	48418645	0.3903	0.059969287
chr15	48420744	0.3903	0.059969287
chr15	48424747	0.3903	0.059969287
chr15	48425213	0.3903	0.059969287
chr15	48488296	0.3903	0.059969287
chr15	48508400	0.3903	0.059969287
chr15	48514309	0.3903	0.059969287
chr15	48519932	0.3761	0.059969287
chr15	48523284	0.4017	0.059969287
chr15	48529940	0.3875	0.059969287
chr15	48542027	0.3875	0.059969287
chr15	48542556	0.3875	0.059969287
chr15	48542615	0.3875	0.059969287
chr15	48545381	0.3875	0.059969287
chr15	48554841	0.3846	0.059969287
chr15	48568156	0.3761	0.059969287
chr15	48568259	0.3761	0.059969287
chr15	48579476	0.3818	0.059969287
chr15	48589981	0.3818	0.059969287
chr15	48593251	0.3846	0.059969287
chr15	48595192	0.3818	0.059969287
chr15	48597514	0.3789	0.059969287
chr15	48600780	0.3761	0.059969287
chr15	48605577	0.3761	0.059969287
chr15	48607152	0.3761	0.059969287
chr15	48618819	0.3761	0.059969287
chr15	48628201	0.3789	0.059969287
chr15	48633153	0.3704	0.059969287
chr15	48633243	0.3732	0.059969287
chr15	48655940	0.3732	0.059969287
chr15	48665026	0.3732	0.059969287
chr15	48670305	0.3732	0.059969287
chr15	48670608	0.3732	0.059969287
chr15	48675227	0.3818	0.059969287
chr15	48675874	0.3846	0.059969287
chr15	48677383	0.3789	0.059969287
chr15	48686310	0.3732	0.059969287
chr15	72073189	0.3761	0.077300511
chr15	72075864	0.3789	0.077300511
chr15	72082624	0.3846	0.077300511
chr15	72084693	0.3932	0.077300511
chr15	72093612	0.4473	0.077300511
chr15	72095711	0.4473	0.077300511
chr15	72097461	0.5043	0.077300511
chr15	72112918	0.51	0.079398379
chr15	72119569	0.51	0.079398379
chr15	72126034	0.5071	0.079398379
chr15	72138478	0.5071	0.079398379
chr15	72145937	0.5071	0.079398379
chr15	72177659	0.5071	0.079398379
chr15	72184114	0.5071	0.079398379
chr15	72187519	0.5071	0.079398379
chr15	72191073	0.5071	0.079398379
chr15	72193757	0.5071	0.079398379
chr15	72203517	0.5071	0.079398379
chr15	72206808	0.51	0.079398379
chr15	72210762	0.51	0.079398379
chr15	72215065	0.51	0.079398379
chr15	72219988	0.51	0.079398379
chr15	72227471	0.51	0.079398379
chr15	72245648	0.5128	0.079398379
chr15	72250741	0.5128	0.079398379
chr15	72261385	0.5128	0.079398379
chr15	72267164	0.51	0.079398379
chr15	72268986	0.5214	0.079398379
chr15	72284647	0.5214	0.079398379
chr15	72287856	0.5214	0.079398379
chr15	72292115	0.5214	0.079398379
chr15	72296328	0.5214	0.079398379
chr15	72302667	0.5214	0.079398379
chr15	72305982	0.5214	0.079398379
chr15	72307691	0.5214	0.079398379
chr15	72315407	0.5214	0.079398379
chr15	72329906	0.5214	0.079398379
chr15	72332258	0.5214	0.079398379
chr15	72333608	0.5214	0.079398379
chr15	72384483	0.5214	0.079398379
chr15	72430434	0.5214	0.079398379
chr15	72447013	0.5214	0.079398379
chr15	72447621	0.5214	0.079398379
chr15	72448879	0.5214	0.079398379
chr15	72451827	0.5214	0.079398379
chr15	72462165	0.5214	0.079398379
chr15	72492352	0.5185	0.079398379
chr15	72514319	0.5185	0.079398379
chr15	72547480	0.5185	0.079398379
chr15	72548765	0.5157	0.079398379
chr15	72551712	0.5157	0.079398379
chr15	72559060	0.5157	0.079398379
chr15	72565787	0.5157	0.079398379
chr15	72592186	0.5157	0.079398379
chr15	72594712	0.5157	0.079398379
chr15	72595888	0.5157	0.079398379
chr15	72598614	0.51	0.079398379
chr15	72609698	0.5128	0.079398379
chr15	72633931	0.5128	0.079398379
chr15	72636801	0.5128	0.079398379
chr15	72644661	0.5185	0.079398379
chr15	72648034	0.51	0.079398379
chr15	72649510	0.51	0.079398379
chr15	72653993	0.51	0.079398379
chr15	72656241	0.5014	0.079398379
chr15	72660670	0.5071	0.079398379
chr15	72678738	0.5071	0.079398379
chr15	72695891	0.51	0.061855742
chr15	72701777	0.5043	0.061855742
chr15	72713958	0.4843	0.061855742
chr15	72745906	0.4843	0.061855742
chr15	72748728	0.4843	0.061855742
chr15	72757393	0.4843	0.061855742
chr15	72777217	0.4074	0.061855742
chr15	72782297	0.4046	0.061855742
chr15	72783501	0.4103	0.061855742
chr15	72784808	0.3704	0.061827863
chr15	72785853	0.3732	0.061827863
chr15	72800853	0.3761	0.056730718
chr15	72818047	0.3761	0.056730718
chr15	72827051	0.3732	0.056259104
chr15	72834717	0.3732	0.056259104
chr15	72835015	0.3675	0.056259104
