# Supplementary material for: Discovery of runs-of-homozygosity diplotype clusters and their associations with diseases in UK Biobank
Source: eLife. 2024 Jun 21;13:e81698. doi: 10.7554/eLife.81698 (PMC11249732; doi:10.7554/eLife.81698)
Supplement: Supplementary file 3. [file elife-81698-supp3.zip › Supplementary_File_3.txt]

CHR	BP	P_Europe	ROH_DICE_Score
chr1	18543784	0.0114	0
chr1	18544840	0.0114	0
chr1	18550409	0.0085	0
chr1	18550683	0.0085	0
chr1	18550837	0.0085	0
chr1	18554711	0.0085	0
chr1	18556739	0.0085	0
chr1	18556959	0.0085	0
chr1	18557745	0.0085	0
chr1	18560488	0.0085	0
chr1	18561590	0.0085	0
chr1	18563449	0.0085	0
chr1	18563592	0.0085	0
chr1	18564669	0.0085	0
chr1	18565256	0.0085	0
chr1	18570206	0.0085	0
chr1	240667092	0.0085	0
chr1	240670427	0.0085	0
chr1	240670490	0.0085	0
chr1	240672410	0.0085	0
chr1	240673104	0.0085	0
chr1	240674472	0.0085	0
chr1	240675199	0.0085	0
chr1	240677834	0.0085	0
chr1	240678302	0.0085	0
chr1	240679626	0.0085	0
chr1	240680957	0.0085	0
chr1	240683489	0.0085	0
chr1	240683666	0.0085	0
chr1	240690565	0.0085	0
chr1	240693711	0.0114	0
chr1	240694163	0.0114	0
chr1	240695255	0.0114	0
chr1	240696214	0.0114	0
chr1	240698245	0.0114	0
chr1	240699814	0.0114	0
chr1	240704252	0.0114	0
chr1	240704717	0.0114	0
chr1	240706107	0.0114	0
chr1	240709136	0.0114	0
chr1	240711920	0.0114	0
chr1	240712148	0.0114	0
chr1	240712898	0.0114	0
chr1	240716512	0.0114	0
chr1	240721552	0.0114	0
chr1	240730255	0.0114	0
chr1	240733426	0.0114	0
chr1	240736355	0.0114	0
chr1	240740211	0.0114	0
chr1	240740757	0.0114	0
chr1	240740946	0.0114	0
chr1	240742905	0.0114	0
chr1	240762766	0.0114	0
chr1	240765476	0.0114	0
chr1	240770827	0.0114	0
chr1	240773283	0.0114	0
chr1	240821761	0.0114	0
chr1	244353555	0.0114	0
chr1	244358043	0.0114	0
chr1	244358308	0.0114	0
chr1	244366307	0.0114	0
chr1	244369276	0.0114	0
chr1	244370098	0.0114	0
chr1	244372297	0.0114	0
chr1	244373559	0.0114	0
chr1	244374728	0.0114	0
chr1	244375589	0.0114	0
chr1	244377774	0.0114	0
chr1	244377971	0.0114	0
chr1	244380393	0.0114	0
chr1	244380551	0.0114	0
chr1	244382698	0.0114	0
chr1	244386176	0.0114	0
chr1	244386214	0.0114	0
chr1	244389589	0.0114	0
chr1	244390564	0.0114	0
chr1	244391489	0.0114	0
chr1	244391618	0.0114	0
chr1	244391742	0.0114	0
chr1	244392845	0.0114	0
chr1	244398204	0.0114	0
chr1	244404834	0.0114	0
chr2	8556084	0.0114	0
chr2	8559180	0.0114	0
chr2	8561739	0.0114	0
chr2	8572964	0.0114	0
chr2	8574287	0.0085	0
chr2	8579149	0.0114	0
chr2	8580884	0.0114	0
chr2	8582507	0.0114	0
chr2	8585604	0.0114	0
chr2	8585797	0.0114	0
chr2	8590041	0.0057	0
chr2	8592437	0.0057	0
chr2	8596874	0.0057	0
chr2	8602278	0.0057	0
chr2	8605103	0.0057	0
chr2	8606897	0.0057	0
chr2	8608271	0.0057	0
chr2	8609283	0.0028	0
chr2	8609400	0.0028	0
chr2	8614281	0.0057	0
chr2	8618836	0.0057	0
chr2	8626106	0.0085	0
chr2	8630749	0.0085	0
chr2	8631081	0.0085	0
chr2	8631462	0.0085	0
chr2	8649517	0.0085	0
chr2	8662097	0.0114	0
chr2	8667160	0.0114	0
chr2	8673927	0.0114	0
chr2	8691159	0.0114	0
chr2	8695654	0.0114	0
chr2	8705871	0.0114	0
chr2	8707402	0.0114	0
chr2	8718430	0.0114	0
chr2	8719699	0.0114	0
chr2	8724302	0.0114	0
chr2	10467171	0.0114	0
chr2	10467823	0.0114	0
chr2	10468296	0.0114	0
chr2	10469516	0.0114	0
chr2	10475308	0.0085	0
chr2	10476532	0.0085	0
chr2	10478313	0.0085	0
chr2	10478422	0.0085	0
chr2	10478936	0.0057	0
chr2	10480201	0.0057	0
chr2	10480415	0.0057	0
chr2	10485409	0.0057	0
chr2	10489435	0.0057	0
chr2	10491985	0.0057	0
chr2	10495974	0.0057	0
chr2	10496944	0.0057	0
chr2	10497341	0.0057	0
chr2	10498418	0.0057	0
chr2	10501681	0.0057	0
chr2	10502733	0.0057	0
chr2	10505908	0.0057	0
chr2	10507096	0.0057	0
chr2	10510040	0.0028	0
chr2	10513682	0.0057	0
chr2	10515006	0.0057	0
chr2	10517308	0.0057	0
chr2	10517835	0.0057	0
chr2	10519446	0.0057	0
chr2	10521126	0.0057	0
chr2	10524780	0.0057	0
chr2	10532869	0.0057	0
chr2	10535355	0.0057	0
chr2	10535481	0.0057	0
chr2	10537347	0.0085	0
chr2	10544640	0.0085	0
chr2	10546236	0.0085	0
chr2	10548577	0.0085	0
chr2	10550517	0.0085	0
chr2	10557093	0.0085	0
chr2	10561383	0.0085	0
chr2	10563913	0.0085	0
chr2	10565090	0.0085	0
chr2	10566033	0.0114	0
chr2	10567895	0.0114	0
chr2	228584898	0.0085	0
chr2	228586517	0.0085	0
chr2	228589715	0.0085	0
chr2	228589902	0.0085	0
chr2	228590027	0.0114	0
chr2	228605191	0.0114	0
chr2	235975710	0.0114	0
chr2	235976565	0.0114	0
chr2	235976967	0.0114	0
chr2	235979171	0.0114	0
chr2	235983802	0.0114	0
chr2	240458353	0.0114	0
chr2	240463531	0.0114	0
chr3	2813968	0.0114	0
chr3	2815150	0.0085	0
chr3	2815263	0.0085	0
chr3	2824558	0.0085	0
chr3	2832318	0.0085	0
chr3	2835174	0.0085	0
chr3	2836270	0.0085	0
chr3	2836943	0.0085	0
chr3	2842906	0.0085	0
chr3	2844653	0.0085	0
chr3	2845843	0.0085	0
chr3	2846316	0.0085	0
chr3	2856723	0.0085	0
chr3	2862414	0.0085	0
chr3	2863279	0.0085	0
chr3	2863963	0.0057	0
chr3	2867637	0.0057	0
chr3	2868988	0.0028	0
chr3	2869449	0.0028	0
chr3	2869944	0.0028	0
chr3	2872068	0.0028	0
chr3	2873869	0.0028	0
chr3	2874048	0.0028	0
chr3	2874269	0.0028	0
chr3	2877547	0.0057	0
chr3	2877859	0.0057	0
chr3	2881134	0.0057	0
chr3	2886527	0.0057	0
chr3	2893274	0.0057	0
chr3	2895684	0.0085	0
chr3	2895810	0.0085	0
chr3	2896952	0.0114	0
chr3	6922197	0.0114	0
chr3	6923647	0.0114	0
chr3	6927311	0.0114	0
chr3	6936832	0.0114	0
chr3	6938008	0.0085	0
chr3	6942072	0.0085	0
chr3	6952739	0.0085	0
chr3	6953252	0.0085	0
chr3	6954873	0.0085	0
chr3	6955371	0.0085	0
chr3	6955734	0.0085	0
chr3	6959982	0.0085	0
chr3	6966491	0.0085	0
chr3	6966763	0.0085	0
chr3	6968207	0.0085	0
chr3	6971349	0.0085	0
chr3	6971989	0.0085	0
chr3	6973116	0.0085	0
chr3	6978547	0.0085	0
chr3	6980293	0.0085	0
chr3	6981134	0.0085	0
chr3	6983750	0.0085	0
chr3	6994753	0.0085	0
chr3	6994953	0.0085	0
chr3	6995426	0.0085	0
chr3	6999617	0.0085	0
chr3	7003531	0.0085	0
chr3	7005021	0.0114	0
chr3	8707984	0.0114	0
chr3	172317808	0.0114	0
chr3	172318864	0.0114	0
chr3	172319959	0.0114	0
chr3	172321312	0.0114	0
chr3	172321698	0.0114	0
chr3	172321976	0.0114	0
chr3	172339752	0.0114	0
chr3	172340607	0.0114	0
chr3	172349216	0.0085	0
chr3	172353004	0.0085	0
chr3	172362707	0.0085	0
chr3	172362985	0.0114	0
chr3	172365832	0.0114	0
chr3	172368701	0.0114	0
chr3	181499477	0.0085	0
chr3	181504459	0.0114	0
chr3	181504668	0.0114	0
chr3	181509166	0.0114	0
chr3	181515848	0.0114	0
chr3	181515948	0.0114	0
chr3	185957147	0.0114	0
chr3	185957634	0.0114	0
chr3	185960414	0.0114	0
chr3	185963141	0.0114	0
chr3	185963199	0.0114	0
chr3	185964764	0.0114	0
chr3	185968917	0.0114	0
chr3	185970173	0.0114	0
chr3	185972670	0.0114	0
chr3	185973605	0.0114	0
chr3	185975789	0.0114	0
chr3	185976029	0.0114	0
chr3	185984803	0.0114	0
chr3	185990096	0.0114	0
chr3	185995196	0.0114	0
chr3	185995933	0.0114	0
chr3	185996282	0.0114	0
chr3	185996345	0.0114	0
chr3	185998286	0.0114	0
chr3	185998884	0.0114	0
chr3	186002740	0.0114	0
chr3	186005592	0.0114	0
chr3	186018854	0.0114	0
chr3	186022133	0.0114	0
chr3	186025431	0.0114	0
chr3	188261148	0.0114	0
chr3	188262070	0.0114	0
chr3	188265388	0.0114	0
chr3	188265700	0.0114	0
chr3	188273975	0.0114	0
chr3	188274288	0.0085	0
chr3	188274765	0.0085	0
chr3	188280046	0.0085	0
chr3	188281980	0.0085	0
chr3	188289057	0.0085	0
chr3	188290243	0.0085	0
chr3	188291761	0.0085	0
chr3	188293043	0.0114	0
chr3	188295053	0.0114	0
chr3	188297906	0.0114	0
chr3	188302773	0.0114	0
chr3	188302851	0.0114	0
chr3	188304448	0.0114	0
chr3	188306797	0.0114	0
chr3	188313129	0.0114	0
chr3	193653537	0.0114	0
chr3	193660056	0.0114	0
chr3	193664994	0.0114	0
chr3	193668899	0.0085	0
chr3	193672434	0.0085	0
chr3	193674581	0.0085	0
chr3	193676416	0.0085	0
chr3	193682064	0.0085	0
chr3	193683432	0.0085	0
chr3	193693581	0.0057	0
chr3	193697110	0.0057	0
chr3	193701510	0.0057	0
chr3	193703873	0.0057	0
chr3	193706323	0.0057	0
chr3	193712879	0.0057	0
chr3	193717118	0.0057	0
chr3	193722330	0.0057	0
chr3	193724534	0.0057	0
chr3	193733031	0.0057	0
chr3	193752079	0.0057	0
chr3	193752149	0.0057	0
chr3	193754482	0.0057	0
chr3	193757098	0.0057	0
chr3	193759302	0.0057	0
chr3	193768560	0.0057	0
chr3	193769266	0.0057	0
chr3	193792533	0.0057	0
chr3	193799144	0.0057	0
chr3	193801183	0.0057	0
chr3	193811162	0.0057	0
chr3	193815132	0.0057	0
chr3	193821569	0.0057	0
chr3	193827215	0.0057	0
chr3	193830681	0.0057	0
chr3	193834940	0.0057	0
chr3	193839467	0.0057	0
chr3	193842582	0.0057	0
chr3	193847511	0.0057	0
chr3	193851390	0.0057	0
chr3	193864062	0.0057	0
chr3	193875464	0.0057	0
chr3	193876042	0.0057	0
chr3	193876706	0.0057	0
chr3	193878035	0.0057	0
chr3	193879515	0.0057	0
chr3	193884752	0.0057	0
chr3	193887269	0.0057	0
chr3	193887662	0.0057	0
chr3	193891012	0.0057	0
chr3	193899859	0.0085	0
chr3	193904406	0.0085	0
chr3	193913552	0.0085	0
chr3	193918848	0.0085	0
chr3	193918902	0.0085	0
chr3	193936094	0.0085	0
chr3	193938611	0.0085	0
chr3	193942879	0.0085	0
chr3	193943567	0.0085	0
chr3	193946418	0.0085	0
chr3	193949878	0.0085	0
chr3	193952859	0.0085	0
chr3	193967428	0.0085	0
chr3	193969806	0.0085	0
chr3	193978447	0.0085	0
chr3	193981858	0.0085	0
chr3	193986199	0.0114	0
chr3	193998650	0.0114	0
chr3	194000359	0.0114	0
chr3	194004402	0.0114	0
chr3	194012176	0.0085	0
chr3	194018342	0.0085	0
chr3	194020431	0.0114	0
chr3	194023689	0.0114	0
chr3	194027568	0.0114	0
chr3	194057168	0.0114	0
chr4	3668328	0.0085	0
chr4	3669171	0.0085	0
chr4	3670686	0.0085	0
chr4	3674281	0.0085	0
chr4	3677888	0.0085	0
chr4	3683269	0.0085	0
chr4	3687360	0.0085	0
chr4	3691191	0.0085	0
chr4	3702481	0.0085	0
chr4	3703725	0.0085	0
chr4	3706785	0.0085	0
chr4	3710982	0.0114	0
chr4	3713599	0.0114	0
chr4	3714185	0.0114	0
chr4	3719829	0.0114	0
chr4	3721269	0.0114	0
chr4	3721299	0.0114	0
chr4	3734895	0.0114	0
chr4	3737883	0.0114	0
chr4	3740612	0.0114	0
chr4	3742998	0.0114	0
chr4	3747842	0.0114	0
chr4	3750155	0.0114	0
chr4	3754366	0.0114	0
chr4	3754818	0.0114	0
chr4	6080817	0.0085	0
chr4	6085543	0.0085	0
chr4	6086752	0.0085	0
chr4	6088085	0.0085	0
chr4	6092782	0.0085	0
chr4	6096087	0.0057	0
chr4	6104378	0.0057	0
chr4	6109614	0.0057	0
chr4	6113559	0.0057	0
chr4	6115394	0.0057	0
chr4	6115446	0.0057	0
chr4	6116097	0.0057	0
chr4	6116456	0.0085	0
chr4	6118001	0.0085	0
chr4	6120265	0.0085	0
chr4	6121837	0.0085	0
chr4	6122058	0.0085	0
chr4	6123251	0.0114	0
chr4	6126549	0.0114	0
chr4	6135506	0.0114	0
chr4	6135717	0.0114	0
chr4	6136653	0.0114	0
chr4	6138066	0.0114	0
chr4	6139210	0.0114	0
chr4	6140737	0.0114	0
chr4	6143608	0.0114	0
chr4	6145406	0.0114	0
chr4	6147486	0.0114	0
chr4	6151065	0.0114	0
chr4	6154886	0.0114	0
chr4	6156083	0.0114	0
chr4	6161431	0.0114	0
chr4	6166456	0.0114	0
chr4	6168155	0.0114	0
chr4	6168810	0.0114	0
chr4	6173521	0.0114	0
chr4	6175398	0.0114	0
chr4	6177056	0.0114	0
chr4	6177135	0.0114	0
chr4	6179415	0.0114	0
chr4	6182717	0.0085	0
chr4	6185816	0.0085	0
chr4	6191051	0.0085	0
chr4	6196412	0.0085	0
chr4	8116202	0.0114	0
chr4	8117671	0.0114	0
chr4	8118561	0.0114	0
chr4	8119937	0.0085	0
chr4	8120120	0.0085	0
chr4	8120666	0.0114	0
chr4	8120805	0.0114	0
chr4	8121505	0.0114	0
chr4	8121799	0.0114	0
chr4	8122496	0.0114	0
chr4	8148159	0.0114	0
chr4	40491187	0.0114	0
chr4	40494616	0.0114	0
chr4	40498164	0.0114	0
chr4	40502941	0.0114	0
chr4	40504371	0.0114	0
chr4	186571441	0.0114	0
chr4	186581859	0.0114	0
chr4	186584255	0.0085	0
chr4	186589850	0.0085	0
chr4	186589959	0.0057	0
chr4	186591447	0.0057	0
chr4	186593410	0.0057	0
chr4	186594138	0.0057	0
chr4	186594332	0.0057	0
chr4	186602210	0.0085	0
chr4	186606593	0.0057	0
chr4	186607420	0.0057	0
chr4	186608071	0.0057	0
chr4	186610123	0.0057	0
chr4	186611663	0.0057	0
chr4	186612675	0.0085	0
chr4	186618304	0.0085	0
chr4	186622179	0.0085	0
chr4	186636805	0.0085	0
chr4	186638641	0.0085	0
chr4	186638655	0.0085	0
chr4	186642206	0.0085	0
chr4	186642895	0.0085	0
chr4	186649795	0.0085	0
chr4	186650131	0.0085	0
chr4	186652292	0.0085	0
chr4	186654377	0.0085	0
chr4	186658094	0.0085	0
chr4	186663336	0.0085	0
chr4	186663425	0.0085	0
chr4	186663793	0.0085	0
chr4	186663922	0.0085	0
chr4	186664542	0.0085	0
chr4	186671599	0.0085	0
chr4	186674804	0.0085	0
chr4	186686045	0.0085	0
chr4	186688767	0.0114	0
chr4	186692629	0.0114	0
chr4	186695208	0.0114	0
chr4	186697494	0.0114	0
chr4	186699584	0.0114	0
chr4	190716184	0.0114	0
chr4	190723160	0.0114	0
chr4	190732779	0.0085	0
chr4	190740329	0.0085	0
chr4	190742691	0.0085	0
chr4	190745892	0.0085	0
chr4	190756482	0.0085	0
chr4	190769138	0.0085	0
chr4	190778060	0.0057	0
chr4	190782873	0.0028	0
chr4	190783028	0.0028	0
chr4	190787660	0.0028	0
chr4	190792947	0.0028	0
chr4	190793847	0.0028	0
chr4	190872778	0.0028	0
chr4	190895386	0.0028	0
chr4	190922257	0.0028	0
chr4	190927132	0.0028	0
chr5	165007821	0.0114	0
chr5	165008087	0.0114	0
chr5	165012867	0.0114	0
chr5	165012929	0.0114	0
chr5	171049530	0.0114	0
chr5	171053425	0.0114	0
chr5	178686438	0.0114	0
chr5	178690725	0.0114	0
chr5	178698709	0.0114	0
chr5	178706162	0.0114	0
chr5	178707077	0.0114	0
chr5	178716389	0.0114	0
chr5	178719364	0.0114	0
chr5	180666276	0.0114	0
chr5	180670433	0.0114	0
chr5	180673228	0.0114	0
chr5	180674978	0.0114	0
chr5	180678717	0.0114	0
chr5	180686958	0.0085	0
chr5	180690937	0.0085	0
chr6	1464679	0.0085	0
chr6	1465746	0.0085	0
chr6	1466548	0.0085	0
chr6	1474870	0.0085	0
chr6	1477709	0.0085	0
chr6	1479768	0.0085	0
chr6	1480280	0.0085	0
chr6	1482077	0.0085	0
chr6	1486425	0.0114	0
chr6	1486871	0.0114	0
chr6	1490104	0.0114	0
chr6	1490941	0.0114	0
chr6	1490983	0.0114	0
chr6	1494934	0.0114	0
chr6	1494957	0.0114	0
chr6	1495309	0.0114	0
chr6	1495954	0.0114	0
chr6	1498457	0.0114	0
chr6	1500565	0.0114	0
chr6	1504122	0.0114	0
chr6	1505511	0.0114	0
chr6	1506180	0.0085	0
chr6	1509347	0.0114	0
chr6	41443473	0.0114	0
chr6	41443615	0.0114	0
chr6	41443689	0.0114	0
chr6	41446349	0.0114	0
chr6	41447015	0.0114	0
chr6	41452996	0.0085	0
chr6	41455056	0.0114	0
chr6	155273364	0.0114	0
chr6	155277385	0.0114	0
chr6	155279762	0.0114	0
chr6	155279785	0.0057	0
chr6	155279939	0.0057	0
chr6	155284470	0.0057	0
chr6	155295590	0.0085	0
chr6	155301046	0.0085	0
chr6	155312633	0.0085	0
chr6	155319155	0.0057	0
chr6	155329841	0.0085	0
chr6	155329941	0.0085	0
chr6	155330107	0.0114	0
chr7	131304940	0.0114	0
chr7	131315092	0.0085	0
chr7	138012161	0.0114	0
chr7	138013414	0.0114	0
chr7	138021346	0.0114	0
chr7	138028165	0.0114	0
chr7	138036793	0.0114	0
chr7	138037255	0.0114	0
chr7	138045723	0.0114	0
chr7	138063994	0.0114	0
chr7	138067176	0.0114	0
chr7	138071567	0.0114	0
chr7	138074052	0.0114	0
chr7	138074130	0.0114	0
chr7	138076980	0.0114	0
chr7	138077393	0.0114	0
chr7	138081425	0.0114	0
chr7	138083138	0.0114	0
chr7	138086495	0.0114	0
chr7	138092008	0.0114	0
chr7	138095694	0.0114	0
chr7	138101920	0.0085	0
chr7	138111275	0.0085	0
chr7	138122325	0.0085	0
chr7	138122437	0.0085	0
chr7	138133502	0.0085	0
chr7	138157390	0.0085	0
chr7	138178222	0.0085	0
chr7	138184694	0.0085	0
chr7	138194751	0.0085	0
chr7	138222987	0.0085	0
chr7	138229402	0.0057	0
chr7	138230820	0.0057	0
chr7	138249986	0.0057	0
chr7	138250122	0.0057	0
chr7	138254275	0.0057	0
chr7	138265820	0.0057	0
chr7	138266009	0.0057	0
chr7	138270196	0.0057	0
chr7	138274734	0.0057	0
chr7	138276634	0.0057	0
chr7	138287097	0.0057	0
chr7	138287452	0.0057	0
chr7	138292828	0.0057	0
chr7	138297714	0.0057	0
chr7	138298688	0.0057	0
chr7	138299511	0.0057	0
chr7	138301034	0.0057	0
chr7	138304579	0.0057	0
chr7	138305806	0.0057	0
chr7	138312122	0.0057	0
chr7	138313295	0.0057	0
chr7	138314452	0.0057	0
chr7	138323516	0.0057	0
chr7	138329354	0.0057	0
chr7	138336608	0.0057	0
chr7	138363896	0.0057	0
chr7	138364652	0.0057	0
chr7	138366052	0.0028	0
chr7	138371682	0.0057	0
chr7	138376184	0.0057	0
chr7	138377426	0.0057	0
chr7	138377805	0.0057	0
chr7	138378905	0.0057	0
chr7	138380477	0.0057	0
chr7	138383537	0.0057	0
chr7	138385995	0.0057	0
chr7	138386589	0.0057	0
chr7	138387779	0.0057	0
chr7	138391130	0.0057	0
chr7	138397297	0.0057	0
chr7	138397399	0.0057	0
chr7	138400796	0.0057	0
chr7	138400858	0.0057	0
chr7	138409410	0.0057	0
chr7	138409686	0.0057	0
chr7	151419602	0.0114	0
chr7	151425449	0.0114	0
chr7	151426105	0.0114	0
chr7	151443931	0.0114	0
chr7	151444775	0.0114	0
chr7	151445557	0.0114	0
chr7	151446080	0.0114	0
chr7	151471431	0.0114	0
chr7	151473179	0.0114	0
chr7	151473813	0.0114	0
chr7	151473958	0.0114	0
chr7	151474607	0.0114	0
chr7	151475924	0.0114	0
chr7	151484157	0.0114	0
chr7	151491136	0.0085	0
chr7	151496826	0.0085	0
chr7	151498404	0.0085	0
chr7	151500379	0.0085	0
chr7	151503301	0.0085	0
chr7	151504459	0.0085	0
chr7	151504499	0.0085	0
chr7	151508257	0.0085	0
chr7	151508844	0.0085	0
chr7	151510155	0.0085	0
chr7	151510264	0.0085	0
chr7	151510359	0.0085	0
chr7	151510530	0.0085	0
chr7	151510571	0.0085	0
chr7	151510737	0.0085	0
chr7	151512177	0.0085	0
chr7	151513282	0.0085	0
chr7	151516076	0.0085	0
chr7	151516820	0.0085	0
chr7	151517142	0.0085	0
chr7	151519128	0.0085	0
chr7	151520259	0.0085	0
chr7	151520550	0.0085	0
chr7	151520931	0.0085	0
chr7	151522715	0.0085	0
chr7	151526091	0.0085	0
chr7	151530671	0.0114	0
chr7	151530738	0.0114	0
chr7	151533285	0.0114	0
chr7	151536181	0.0114	0
chr7	151540633	0.0114	0
chr7	151541317	0.0114	0
chr7	151544991	0.0114	0
chr7	151546589	0.0114	0
chr7	151546863	0.0114	0
chr7	151551793	0.0114	0
chr7	151556824	0.0114	0
chr7	151557843	0.0114	0
chr7	151559168	0.0114	0
chr7	151561573	0.0114	0
chr7	151566872	0.0057	0
chr7	151570179	0.0057	0
chr7	151576111	0.0085	0
chr7	151578751	0.0085	0
chr7	151580648	0.0085	0
chr7	151581224	0.0085	0
chr7	151581408	0.0085	0
chr7	151584802	0.0085	0
chr7	151590285	0.0085	0
chr7	151592716	0.0085	0
chr7	151593217	0.0085	0
chr7	151594907	0.0085	0
chr7	151596307	0.0085	0
chr7	151598556	0.0085	0
chr7	151598925	0.0085	0
chr7	151599503	0.0114	0
chr7	152227620	0.0114	0
chr7	152231124	0.0114	0
chr7	152231321	0.0114	0
chr7	153532690	0.0114	0
chr7	153538274	0.0085	0
chr7	153545621	0.0085	0
chr7	153553330	0.0085	0
chr7	153555808	0.0085	0
chr7	153558949	0.0085	0
chr7	153576257	0.0085	0
chr7	153586831	0.0085	0
chr7	153601721	0.0114	0
chr7	153607630	0.0114	0
chr7	153608121	0.0114	0
chr9	38704680	0.0114	0
chr9	38705208	0.0114	0
chr9	38708185	0.0114	0
chr9	38708759	0.0114	0
chr9	38710614	0.0114	0
chr9	38711068	0.0114	0
chr9	137494819	0.0114	0
chr9	137496292	0.0057	0
chr9	137496881	0.0057	0
chr9	137503695	0.0057	0
chr9	137506340	0.0057	0
chr9	137506578	0.0057	0
chr9	137506641	0.0057	0
chr9	137510144	0.0057	0
chr9	137512483	0.0057	0
chr9	137514962	0.0057	0
chr9	137515158	0.0057	0
chr9	137516213	0.0057	0
chr9	137516625	0.0085	0
chr9	137517022	0.0085	0
chr9	137520936	0.0085	0
chr9	138082759	0.0114	0
chr9	138083351	0.0114	0
chr9	138086589	0.0114	0
chr9	138087879	0.0114	0
chr9	138091594	0.0114	0
chr9	138093430	0.0114	0
chr9	138093775	0.0114	0
chr9	138093796	0.0114	0
chr9	138094359	0.0114	0
chr9	138100852	0.0114	0
chr9	138101716	0.0114	0
chr9	138101987	0.0114	0
chr9	138102304	0.0114	0
chr9	138104368	0.0114	0
chr9	138104497	0.0114	0
chr9	138108252	0.0114	0
chr9	138108945	0.0114	0
chr9	138111019	0.0114	0
chr9	138111032	0.0114	0
chr9	138114573	0.0114	0
chr9	138114837	0.0114	0
chr9	138117194	0.0114	0
chr9	138123236	0.0114	0
chr9	138126715	0.0114	0
chr9	138127810	0.0114	0
chr9	138128675	0.0114	0
chr9	138129028	0.0114	0
chr9	138131005	0.0114	0
chr9	138135660	0.0114	0
chr9	138136686	0.0114	0
chr9	138137715	0.0114	0
chr9	138143145	0.0114	0
chr9	138146809	0.0114	0
chr9	138149166	0.0085	0
chr9	138150588	0.0085	0
chr9	138151500	0.0114	0
chr9	138154270	0.0114	0
chr9	138157797	0.0085	0
chr9	138159376	0.0085	0
chr9	138160337	0.0114	0
chr9	138163519	0.0114	0
chr9	138164038	0.0114	0
chr9	138893874	0.0085	0
chr9	138896249	0.0085	0
chr9	138900839	0.0085	0
chr9	138905136	0.0085	0
chr9	138911431	0.0085	0
chr9	138913314	0.0085	0
chr9	138913404	0.0085	0
chr9	138919208	0.0085	0
chr9	138923780	0.0085	0
chr9	138929274	0.0085	0
chr9	138930056	0.0085	0
chr9	138935176	0.0085	0
chr9	138935470	0.0057	0
chr9	138939662	0.0085	0
chr9	138940926	0.0114	0
chr9	138947167	0.0114	0
chr9	138951013	0.0114	0
chr9	138955246	0.0114	0
chr9	138958552	0.0114	0
chr9	138964892	0.0114	0
chr10	131613806	0.0028	0
chr10	131616190	0.0028	0
chr10	131616271	0.0057	0
chr10	131616954	0.0057	0
chr10	131622170	0.0057	0
chr10	131626650	0.0057	0
chr10	131633463	0.0057	0
chr10	131633720	0.0057	0
chr10	131641242	0.0057	0
chr10	131642219	0.0057	0
chr10	131648687	0.0057	0
chr10	131648947	0.0057	0
chr10	131656162	0.0028	0
chr10	131658530	0.0028	0
chr10	131660498	0.0028	0
chr10	131664108	0.0028	0
chr10	131670785	0.0028	0
chr10	131671299	0.0028	0
chr10	131675252	0.0028	0
chr10	131676245	0.0028	0
chr10	131679393	0.0028	0
chr10	131688008	0.0028	0
chr10	131697627	0.0057	0
chr10	131699296	0.0057	0
chr10	131700735	0.0057	0
chr10	131701925	0.0057	0
chr10	131702075	0.0057	0
chr10	131704434	0.0057	0
chr10	131706477	0.0057	0
chr10	131711365	0.0057	0
chr10	131721056	0.0057	0
chr10	131726721	0.0057	0
chr10	131726740	0.0057	0
chr10	131737885	0.0057	0
chr10	131741604	0.0057	0
chr10	131741695	0.0057	0
chr10	131744131	0.0085	0
chr10	131747705	0.0085	0
chr10	131753010	0.0085	0
chr10	131760352	0.0085	0
chr10	131770620	0.0085	0
chr10	131772971	0.0114	0
chr10	131777935	0.0114	0
chr10	131802533	0.0114	0
chr10	131807625	0.0114	0
chr10	131811356	0.0114	0
chr10	131813841	0.0114	0
chr10	131815454	0.0114	0
chr10	131817707	0.0114	0
chr10	131825297	0.0114	0
chr11	116361705	0.0114	0
chr11	116362253	0.0114	0
chr11	116369171	0.0114	0
chr11	123390225	0.0114	0
chr11	123390273	0.0114	0
chr11	123390969	0.0114	0
chr11	123395348	0.0114	0
chr11	123395470	0.0114	0
chr11	123395713	0.0114	0
chr12	6409770	0.0114	0
chr12	6440009	0.0114	0
chr12	6446777	0.0114	0
chr13	31056768	0.0114	0
chr13	31071350	0.0114	0
chr13	107251310	0.0114	0
chr13	107252337	0.0085	0
chr13	107257272	0.0085	0
chr13	107259531	0.0085	0
chr13	107263421	0.0085	0
chr13	107263918	0.0085	0
chr13	107263975	0.0085	0
chr13	107266528	0.0085	0
chr13	107267700	0.0085	0
chr13	107267994	0.0114	0
chr13	107847874	0.0114	0
chr13	107868490	0.0114	0
chr13	107869393	0.0114	0
chr13	107871144	0.0114	0
chr13	107871966	0.0114	0
chr13	107874558	0.0114	0
chr13	107878591	0.0114	0
chr13	107882985	0.0114	0
chr13	107884363	0.0114	0
chr13	107885801	0.0114	0
chr13	107888498	0.0114	0
chr14	20930038	0.0057	0
chr14	20933615	0.0057	0
chr14	20940606	0.0057	0
chr14	20942744	0.0057	0
chr14	20946932	0.0057	0
chr14	20951742	0.0057	0
chr14	20955010	0.0057	0
chr14	20955163	0.0028	0
chr14	20957766	0.0028	0
chr14	20957833	0.0028	0
chr14	20960010	0.0028	0
chr14	20967644	0.0028	0
chr14	20970693	0.0057	0
chr14	20971784	0.0057	0
chr14	20980730	0.0057	0
chr14	20982909	0.0057	0
chr14	20983113	0.0057	0
chr14	20985434	0.0057	0
chr14	20988087	0.0057	0
chr14	20993743	0.0057	0
chr14	20997221	0.0057	0
chr14	21003453	0.0057	0
chr14	21004037	0.0057	0
chr14	21004628	0.0057	0
chr14	21006107	0.0057	0
chr14	21009472	0.0057	0
chr14	21010151	0.0057	0
chr14	21012674	0.0085	0
chr14	21015773	0.0085	0
chr14	21017418	0.0085	0
chr14	21020191	0.0085	0
chr14	21020554	0.0085	0
chr14	21023289	0.0085	0
chr14	21024619	0.0085	0
chr14	21024786	0.0085	0
chr14	21027394	0.0085	0
chr14	21032624	0.0085	0
chr14	21043283	0.0085	0
chr14	21047632	0.0085	0
chr14	21051075	0.0085	0
chr14	21053453	0.0085	0
chr14	21058337	0.0085	0
chr14	21058425	0.0085	0
chr14	21060213	0.0085	0
chr14	21060502	0.0085	0
chr14	21060565	0.0085	0
chr14	21061167	0.0085	0
chr14	21062154	0.0085	0
chr14	21062785	0.0085	0
chr14	21065396	0.0085	0
chr14	21068103	0.0085	0
chr14	21070264	0.0085	0
chr14	21070826	0.0085	0
chr14	21077346	0.0085	0
chr14	21077476	0.0085	0
chr14	21077579	0.0085	0
chr14	21081174	0.0085	0
chr14	21081507	0.0085	0
chr14	21083433	0.0085	0
chr14	21086092	0.0085	0
chr14	21087223	0.0085	0
chr14	21087678	0.0085	0
chr14	21088147	0.0085	0
chr14	21091364	0.0085	0
chr14	21091390	0.0085	0
chr14	21093733	0.0085	0
chr14	21101630	0.0085	0
chr14	21102432	0.0085	0
chr14	21106527	0.0085	0
chr14	21108431	0.0085	0
chr14	21108909	0.0085	0
chr14	21108965	0.0085	0
chr14	21109385	0.0085	0
chr14	21109726	0.0114	0
chr14	21112232	0.0114	0
chr14	21125034	0.0114	0
chr14	21128336	0.0114	0
chr14	21130632	0.0114	0
chr14	21135449	0.0114	0
chr14	21136991	0.0114	0
chr14	21149785	0.0114	0
chr14	21149930	0.0114	0
chr14	21150069	0.0114	0
chr14	21152293	0.0114	0
chr14	21155393	0.0114	0
chr14	21156191	0.0114	0
chr14	21156448	0.0114	0
chr14	21156472	0.0114	0
chr14	21162053	0.0114	0
chr14	21164245	0.0114	0
chr14	21164508	0.0114	0
chr14	21166283	0.0114	0
chr14	21168055	0.0114	0
chr14	21176809	0.0114	0
chr14	21179200	0.0114	0
chr14	21181133	0.0114	0
chr14	21182800	0.0085	0
chr14	21184482	0.0085	0
chr14	21189672	0.0085	0
chr14	21195471	0.0085	0
chr14	21203159	0.0085	0
chr14	21207556	0.0085	0
chr14	21209871	0.0085	0
chr14	21211315	0.0085	0
chr14	21213861	0.0085	0
chr14	21215070	0.0085	0
chr14	21215600	0.0085	0
chr14	21215692	0.0085	0
chr14	21215997	0.0085	0
chr14	21222926	0.0085	0
chr14	21224885	0.0085	0
chr14	21228818	0.0085	0
chr14	21229453	0.0085	0
chr14	21230172	0.0085	0
chr14	21230530	0.0085	0
chr14	21234851	0.0085	0
chr14	21236181	0.0085	0
chr14	21240673	0.0114	0
chr14	21244696	0.0114	0
chr14	21245539	0.0114	0
chr14	21529064	0.0057	0
chr14	21529197	0.0057	0
chr14	21530532	0.0057	0
chr14	21531833	0.0057	0
chr14	21540863	0.0057	0
chr14	21544274	0.0057	0
chr14	21553057	0.0057	0
chr14	21555895	0.0057	0
chr14	21562560	0.0057	0
chr14	21570614	0.0085	0
chr14	21573156	0.0085	0
chr14	21574690	0.0085	0
chr14	21575963	0.0085	0
chr14	21583825	0.0085	0
chr14	21586876	0.0085	0
chr14	21587921	0.0085	0
chr14	21589176	0.0085	0
chr14	21590728	0.0085	0
chr14	21591667	0.0085	0
chr14	21603557	0.0114	0
chr14	21607930	0.0114	0
chr14	21618081	0.0114	0
chr14	21618292	0.0114	0
chr14	21620695	0.0114	0
chr14	21623290	0.0114	0
chr14	21623836	0.0114	0
chr14	21624928	0.0085	0
chr14	21625242	0.0085	0
chr14	21625262	0.0085	0
chr14	21626496	0.0114	0
chr14	23247486	0.0114	0
chr14	23247687	0.0114	0
chr14	101537857	0.0114	0
chr14	101538613	0.0114	0
chr14	101539131	0.0114	0
chr14	101542066	0.0114	0
chr14	101544665	0.0114	0
chr14	101545096	0.0114	0
chr14	101547843	0.0114	0
chr14	101548919	0.0114	0
chr14	101550350	0.0114	0
chr14	101557396	0.0114	0
chr14	101584818	0.0114	0
chr14	101585205	0.0114	0
chr14	101585954	0.0114	0
chr14	101598062	0.0114	0
chr14	101598395	0.0114	0
chr14	101599360	0.0114	0
chr14	101602400	0.0114	0
chr14	101603435	0.0114	0
chr14	101604434	0.0114	0
chr14	101616695	0.0114	0
chr14	101617532	0.0114	0
chr14	101620542	0.0114	0
chr14	101621281	0.0114	0
chr14	101621598	0.0114	0
chr14	101622440	0.0114	0
chr14	101622920	0.0114	0
chr14	101625639	0.0114	0
chr14	101629471	0.0114	0
chr14	101634076	0.0085	0
chr14	101634591	0.0114	0
chr15	23078008	0.0114	0
chr15	23084443	0.0114	0
chr15	23134244	0.0114	0
chr15	23140114	0.0114	0
chr15	23226254	0.0114	0
chr15	23648792	0.0114	0
chr15	23667412	0.0114	0
chr15	23682708	0.0114	0
chr15	23688944	0.0114	0
chr15	23698008	0.0114	0
chr15	23698190	0.0114	0
chr15	23702032	0.0085	0
chr15	23702085	0.0085	0
chr15	23704631	0.0085	0
chr15	23719829	0.0057	0
chr15	23731123	0.0057	0
chr15	23736658	0.0057	0
chr15	23738588	0.0057	0
chr15	23745029	0.0057	0
chr15	23749808	0.0057	0
chr15	23750690	0.0057	0
chr15	23752868	0.0057	0
chr15	23755713	0.0057	0
chr15	23756648	0.0057	0
chr15	23762348	0.0057	0
chr15	23764447	0.0085	0
chr15	23771443	0.0085	0
chr15	23772551	0.0085	0
chr15	23775544	0.0085	0
chr15	23778651	0.0085	0
chr15	23781307	0.0085	0
chr15	23781448	0.0085	0
chr15	23781646	0.0085	0
chr15	23782201	0.0085	0
chr15	23787953	0.0085	0
chr15	23788330	0.0085	0
chr15	23792773	0.0085	0
chr15	23795436	0.0085	0
chr15	23803295	0.0085	0
chr15	23814372	0.0085	0
chr15	23814666	0.0085	0
chr15	23817721	0.0085	0
chr15	23824746	0.0085	0
chr15	23833737	0.0085	0
chr15	23833777	0.0057	0
chr15	23845197	0.0057	0
chr15	23845374	0.0057	0
chr15	23848747	0.0057	0
chr15	23851828	0.0057	0
chr15	23853079	0.0057	0
chr15	23853206	0.0057	0
chr15	23865946	0.0057	0
chr15	23872057	0.0057	0
chr15	23879149	0.0085	0
chr15	23893689	0.0085	0
chr15	23906499	0.0085	0
chr15	23908687	0.0085	0
chr15	23920534	0.0085	0
chr15	23923575	0.0085	0
chr15	23948571	0.0085	0
chr15	23949274	0.0085	0
chr15	23952738	0.0085	0
chr15	23954249	0.0085	0
chr15	23973973	0.0085	0
chr15	23974642	0.0114	0
chr15	70380487	0.0085	0
chr15	70402309	0.0114	0
chr15	70402428	0.0114	0
chr15	70407822	0.0114	0
chr15	70419172	0.0114	0
chr15	70421965	0.0085	0
chr15	70423570	0.0085	0
chr15	70424501	0.0085	0
chr15	93659701	0.0114	0
chr15	93660807	0.0114	0
chr15	93661172	0.0114	0
chr15	93662283	0.0085	0
chr15	93666491	0.0057	0
chr15	93667374	0.0057	0
chr15	93670050	0.0057	0
chr15	93671582	0.0057	0
chr15	93673054	0.0057	0
chr15	93673292	0.0057	0
chr15	93677911	0.0057	0
chr15	93678840	0.0085	0
chr15	93679170	0.0085	0
chr15	93681470	0.0085	0
chr15	93682229	0.0085	0
chr15	93684885	0.0114	0
chr15	93685663	0.0114	0
chr15	93691220	0.0114	0
chr15	93694276	0.0114	0
chr15	93694316	0.0114	0
chr15	93696464	0.0114	0
chr15	93699827	0.0114	0
chr15	93700207	0.0114	0
chr15	93701165	0.0114	0
chr15	93702825	0.0114	0
chr15	93702884	0.0114	0
chr15	93704014	0.0114	0
chr15	93706522	0.0114	0
chr15	93706874	0.0114	0
chr15	93709154	0.0114	0
chr15	93709808	0.0114	0
chr15	93710061	0.0114	0
chr15	94771510	0.0114	0
chr15	94773470	0.0114	0
chr15	97929159	0.0114	0
chr15	97931480	0.0114	0
chr15	97939238	0.0085	0
chr15	97940810	0.0085	0
chr15	97956064	0.0085	0
chr15	97963559	0.0057	0
chr15	97970963	0.0114	0
chr15	97972260	0.0114	0
chr15	97982644	0.0114	0
chr15	97997700	0.0114	0
chr15	98006502	0.0114	0
chr15	98011987	0.0114	0
chr15	98013725	0.0114	0
chr15	98015223	0.0114	0
chr15	98023782	0.0114	0
chr15	98032244	0.0085	0
chr15	98038605	0.0085	0
chr15	98041177	0.0085	0
chr15	98041445	0.0085	0
chr15	98042724	0.0085	0
chr15	98047823	0.0085	0
chr15	98048030	0.0085	0
chr15	98053084	0.0085	0
chr15	98055645	0.0085	0
chr15	98072046	0.0085	0
chr15	98075232	0.0085	0
chr15	98075720	0.0085	0
chr15	98080035	0.0114	0
chr15	98081701	0.0114	0
chr16	19188256	0.0114	0
chr16	78985073	0.0114	0
chr16	78988988	0.0114	0
chr16	78989349	0.0085	0
chr16	78989935	0.0085	0
chr16	78990991	0.0085	0
chr16	78992542	0.0085	0
chr16	78996850	0.0085	0
chr16	78997613	0.0085	0
chr16	78999644	0.0085	0
chr16	79001897	0.0085	0
chr16	79004229	0.0085	0
chr16	79004797	0.0114	0
chr16	79005751	0.0114	0
chr16	79012824	0.0114	0
chr16	79013587	0.0114	0
chr16	79016408	0.0114	0
chr16	79019253	0.0085	0
chr16	79025066	0.0085	0
chr16	79025595	0.0085	0
chr16	79026011	0.0085	0
chr16	79026499	0.0085	0
chr16	79027129	0.0085	0
chr16	79029107	0.0085	0
chr16	79032782	0.0085	0
chr16	79033422	0.0085	0
chr16	79036736	0.0085	0
chr16	79037322	0.0085	0
chr16	79037784	0.0085	0
chr16	79038031	0.0085	0
chr16	79039600	0.0085	0
chr16	79041567	0.0085	0
chr16	79043251	0.0085	0
chr16	79044649	0.0085	0
chr16	79049341	0.0085	0
chr16	79050116	0.0085	0
chr16	79053610	0.0085	0
chr16	79053912	0.0085	0
chr16	79054020	0.0085	0
chr16	79056756	0.0085	0
chr16	79057144	0.0085	0
chr16	79060227	0.0085	0
chr16	79061243	0.0085	0
chr16	79063803	0.0085	0
chr16	79066336	0.0085	0
chr16	79069361	0.0085	0
chr16	79070453	0.0085	0
chr16	79073065	0.0085	0
chr16	79074029	0.0085	0
chr16	79075311	0.0085	0
chr16	79075425	0.0085	0
chr16	79076482	0.0085	0
chr16	79077158	0.0114	0
chr16	79078175	0.0114	0
chr16	79081111	0.0114	0
chr16	79085489	0.0114	0
chr16	85226819	0.0085	0
chr16	85226863	0.0085	0
chr16	85227748	0.0085	0
chr16	85228341	0.0085	0
chr16	85228662	0.0085	0
chr16	85242284	0.0085	0
chr16	85248324	0.0085	0
chr16	85251237	0.0085	0
chr16	85253605	0.0085	0
chr16	85259223	0.0085	0
chr16	85262290	0.0085	0
chr16	85263882	0.0085	0
chr16	85268131	0.0085	0
chr16	85272244	0.0085	0
chr16	85294269	0.0114	0
chr16	85295389	0.0114	0
chr16	85296231	0.0114	0
chr16	85297687	0.0085	0
chr16	85309121	0.0085	0
chr16	85309890	0.0085	0
chr16	85312883	0.0085	0
chr16	85318559	0.0085	0
chr16	85321483	0.0085	0
chr16	85323490	0.0085	0
chr16	85324567	0.0085	0
chr16	85327902	0.0085	0
chr16	85331029	0.0085	0
chr16	85335033	0.0085	0
chr16	85335951	0.0085	0
chr16	85337655	0.0085	0
chr16	85340440	0.0085	0
chr16	85340979	0.0085	0
chr16	85341713	0.0085	0
chr16	85352698	0.0085	0
chr16	85356129	0.0085	0
chr16	85364438	0.0085	0
chr16	85368575	0.0085	0
chr16	85370416	0.0085	0
chr16	85370688	0.0085	0
chr16	85372797	0.0085	0
chr16	85376888	0.0085	0
chr16	85377126	0.0085	0
chr16	85377591	0.0085	0
chr16	85378838	0.0085	0
chr16	85379130	0.0085	0
chr16	85379272	0.0085	0
chr16	85382043	0.0085	0
chr16	85386325	0.0085	0
chr16	85391010	0.0085	0
chr16	85392509	0.0085	0
chr16	85394614	0.0085	0
chr16	85399567	0.0085	0
chr16	85411133	0.0085	0
chr16	85411641	0.0057	0
chr16	85412249	0.0057	0
chr16	85413684	0.0057	0
chr16	85415838	0.0057	0
chr16	85425237	0.0057	0
chr16	85428627	0.0057	0
chr16	85428947	0.0057	0
chr16	85429910	0.0057	0
chr16	85432505	0.0028	0
chr16	85436589	0.0057	0
chr16	85436870	0.0057	0
chr16	85447184	0.0057	0
chr16	85450131	0.0057	0
chr16	85452695	0.0057	0
chr16	85459134	0.0057	0
chr16	85459188	0.0057	0
chr16	85473118	0.0057	0
chr16	85475503	0.0057	0
chr16	85486059	0.0057	0
chr16	85504682	0.0057	0
chr16	85508470	0.0057	0
chr16	85515122	0.0057	0
chr16	85515230	0.0057	0
chr16	85519068	0.0057	0
chr16	85523857	0.0085	0
chr16	85534024	0.0057	0
chr16	85537421	0.0057	0
chr16	85540799	0.0057	0
chr16	85545617	0.0057	0
chr16	85549332	0.0085	0
chr16	85557979	0.0085	0
chr16	85562291	0.0085	0
chr16	85569799	0.0085	0
chr16	85572121	0.0114	0
chr16	85572176	0.0114	0
chr17	53011	0.0028	0
chr17	58980	0.0028	0
chr17	60225	0.0028	0
chr17	60532	0.0028	0
chr17	65351	0.0028	0
chr17	73263	0.0028	0
chr17	81136	0.0028	0
chr17	81461	0.0028	0
chr17	82081	0.0028	0
chr17	82969	0.0028	0
chr17	83173	0.0028	0
chr17	84782	0.0028	0
chr17	86802	0.0028	0
chr17	87761	0.0028	0
chr17	88525	0.0028	0
chr17	88813	0.0028	0
chr17	90429	0.0028	0
chr17	108420	0.0028	0
chr17	109700	0.0028	0
chr17	110025	0.0028	0
chr17	110579	0.0057	0
chr17	111030	0.0085	0
chr17	113034	0.0085	0
chr17	113390	0.0085	0
chr17	114669	0.0085	0
chr17	126701	0.0114	0
chr17	128389	0.0114	0
chr17	135310	0.0114	0
chr17	3781494	0.0114	0
chr17	54833348	0.0114	0
chr17	54840493	0.0114	0
chr17	54842555	0.0085	0
chr17	54842873	0.0085	0
chr17	54843492	0.0085	0
chr17	54847852	0.0057	0
chr17	54850329	0.0057	0
chr17	54858674	0.0057	0
chr17	54863448	0.0057	0
chr17	54868625	0.0057	0
chr17	54875103	0.0085	0
chr17	54875523	0.0085	0
chr17	54880993	0.0085	0
chr17	54885087	0.0085	0
chr17	54900729	0.0085	0
chr17	54902055	0.0085	0
chr17	54912737	0.0085	0
chr17	54916689	0.0057	0
chr17	54928586	0.0085	0
chr17	54941516	0.0085	0
chr17	54951417	0.0085	0
chr17	54954666	0.0085	0
chr17	54957775	0.0085	0
chr17	54957844	0.0085	0
chr17	54971241	0.0085	0
chr17	54972401	0.0085	0
chr17	54976922	0.0085	0
chr17	54977780	0.0085	0
chr17	54978794	0.0085	0
chr17	70378657	0.0114	0
chr17	70378730	0.0114	0
chr17	70378956	0.0114	0
chr17	70384042	0.0114	0
chr17	70385567	0.0114	0
chr17	70387036	0.0114	0
chr17	70388518	0.0114	0
chr17	70390851	0.0114	0
chr17	70392186	0.0114	0
chr17	70392497	0.0114	0
chr17	70393042	0.0114	0
chr17	70393080	0.0114	0
chr17	70399483	0.0114	0
chr17	70400166	0.0114	0
chr17	70407856	0.0114	0
chr17	70416307	0.0114	0
chr17	70424645	0.0114	0
chr17	70425147	0.0114	0
chr17	70425818	0.0114	0
chr17	70426599	0.0114	0
chr17	70428784	0.0114	0
chr17	70429619	0.0114	0
chr17	70430643	0.0114	0
chr17	70431496	0.0114	0
chr17	70432577	0.0114	0
chr17	70434792	0.0114	0
chr17	70435372	0.0114	0
chr17	70438529	0.0114	0
chr17	70441333	0.0114	0
chr17	70441787	0.0114	0
chr17	70481653	0.0114	0
chr17	70483053	0.0114	0
chr17	70487975	0.0114	0
chr17	70494389	0.0114	0
chr17	70496611	0.0114	0
chr17	70497945	0.0114	0
chr17	71983055	0.0057	0
chr17	71991083	0.0057	0
chr17	71994904	0.0057	0
chr17	71995035	0.0028	0
chr17	71996527	0.0028	0
chr17	71997239	0.0028	0
chr17	71997632	0.0028	0
chr17	71998971	0.0028	0
chr17	72000426	0.0028	0
chr17	72003902	0	0
chr17	72027401	0	0
chr17	72031082	0.0028	0
chr17	72031792	0.0028	0
chr17	72036982	0.0028	0
chr17	72037147	0.0057	0
chr17	72040872	0.0057	0
chr17	72041498	0.0057	0
chr17	72042520	0.0057	0
chr17	72042737	0.0057	0
chr17	72045169	0.0057	0
chr17	72045250	0.0057	0
chr17	72050789	0.0057	0
chr17	72053514	0.0057	0
chr17	72053767	0.0057	0
chr17	72054051	0.0057	0
chr17	72054624	0.0057	0
chr17	72055172	0.0057	0
chr17	72059452	0.0085	0
chr17	77410859	0.0114	0
chr17	77412179	0.0114	0
chr17	77413429	0.0114	0
chr17	77416940	0.0114	0
chr17	77418628	0.0114	0
chr17	77421065	0.0114	0
chr17	77701601	0.0114	0
chr17	77714437	0.0114	0
chr17	77728272	0.0114	0
chr17	77734689	0.0114	0
chr17	77748961	0.0114	0
chr17	77753296	0.0114	0
chr17	77753767	0.0114	0
chr17	77754073	0.0114	0
chr17	77754569	0.0114	0
chr17	77758484	0.0114	0
chr17	77760764	0.0114	0
chr17	77766621	0.0114	0
chr17	77773876	0.0114	0
chr17	77778712	0.0114	0
chr17	77790135	0.0114	0
chr17	77793860	0.0114	0
chr17	77798404	0.0114	0
chr17	77798847	0.0114	0
chr17	77804840	0.0114	0
chr17	77811854	0.0114	0
chr17	77815296	0.0085	0
chr17	77823562	0.0085	0
chr17	77832926	0.0085	0
chr17	77833916	0.0085	0
chr17	77835821	0.0085	0
chr17	77839811	0.0085	0
chr17	77840087	0.0085	0
chr17	77844799	0.0085	0
chr17	77846012	0.0085	0
chr17	77854454	0.0085	0
chr17	77856638	0.0085	0
chr17	77863316	0.0085	0
chr17	77863377	0.0085	0
chr17	77864159	0.0085	0
chr17	77865178	0.0085	0
chr17	77865500	0.0085	0
chr17	77868133	0.0085	0
chr17	77871543	0.0057	0
chr17	77871823	0.0057	0
chr17	77885211	0.0057	0
chr17	77886060	0.0057	0
chr17	77886636	0.0057	0
chr17	77888965	0.0057	0
chr17	77889833	0.0057	0
chr17	77890998	0.0057	0
chr17	77904469	0.0057	0
chr17	77905149	0.0057	0
chr17	77909438	0.0057	0
chr17	77912761	0.0057	0
chr17	77914112	0.0057	0
chr17	77917428	0.0057	0
chr17	77920454	0.0057	0
chr17	77924776	0.0057	0
chr17	77925681	0.0057	0
chr17	77929465	0.0057	0
chr17	77931491	0.0057	0
chr17	77938658	0.0057	0
chr17	77940637	0.0085	0
chr18	603871	0.0114	0
chr18	605312	0.0114	0
chr18	608018	0.0114	0
chr18	608480	0.0114	0
chr18	609954	0.0085	0
chr18	611323	0.0085	0
chr18	612753	0.0114	0
chr18	2078441	0.0114	0
chr18	2084278	0.0114	0
chr18	2089892	0.0114	0
chr18	2094574	0.0114	0
chr18	2096905	0.0114	0
chr18	2104793	0.0114	0
chr18	2106696	0.0114	0
chr18	2110768	0.0114	0
chr18	2115975	0.0114	0
chr18	2125633	0.0114	0
chr18	2143155	0.0114	0
chr18	2143707	0.0114	0
chr18	2148968	0.0114	0
chr18	2152091	0.0085	0
chr18	2154927	0.0085	0
chr18	2156311	0.0085	0
chr18	2157232	0.0085	0
chr18	2159851	0.0085	0
chr18	2161159	0.0085	0
chr18	2164155	0.0085	0
chr18	2164426	0.0085	0
chr18	2166794	0.0085	0
chr18	2166869	0.0085	0
chr18	2167478	0.0085	0
chr18	2168296	0.0085	0
chr18	2168420	0.0085	0
chr18	2168672	0.0085	0
chr18	2170567	0.0085	0
chr18	2172406	0.0085	0
chr18	2173591	0.0085	0
chr18	2176069	0.0085	0
chr18	2184723	0.0085	0
chr18	2187235	0.0085	0
chr18	2188399	0.0085	0
chr18	2188913	0.0085	0
chr18	2194248	0.0085	0
chr18	2194866	0.0057	0
chr18	2194902	0.0057	0
chr18	2198988	0.0057	0
chr18	2200233	0.0057	0
chr18	2200876	0.0057	0
chr18	2203362	0.0057	0
chr18	2205343	0.0057	0
chr18	2212610	0.0057	0
chr18	2224646	0.0057	0
chr18	2228201	0.0057	0
chr18	2235705	0.0057	0
chr18	2238246	0.0057	0
chr18	2240220	0.0085	0
chr18	2256904	0.0085	0
chr18	2259061	0.0085	0
chr18	2259283	0.0085	0
chr18	2268254	0.0085	0
chr18	2271611	0.0085	0
chr18	2274078	0.0085	0
chr18	2276242	0.0085	0
chr18	2278801	0.0085	0
chr18	2281933	0.0085	0
chr18	2292491	0.0085	0
chr18	2297887	0.0085	0
chr18	2306413	0.0085	0
chr18	2309115	0.0114	0
chr18	2309443	0.0114	0
chr18	2309746	0.0114	0
chr18	2311843	0.0114	0
chr18	3438823	0.0114	0
chr18	3439156	0.0114	0
chr18	3443505	0.0114	0
chr18	3444603	0.0114	0
chr18	3445826	0.0085	0
chr18	3447871	0.0057	0
chr18	3448762	0.0057	0
chr18	3448979	0.0057	0
chr18	3451762	0.0057	0
chr18	3452978	0.0057	0
chr18	3457185	0.0057	0
chr18	3457776	0.0057	0
chr18	3459378	0.0057	0
chr18	3460915	0.0057	0
chr18	3467413	0.0057	0
chr18	3471640	0.0028	0
chr18	3472663	0.0028	0
chr18	3475527	0.0028	0
chr18	3482213	0.0028	0
chr18	3488151	0.0028	0
chr18	3492243	0.0028	0
chr18	3494891	0.0028	0
chr18	3496490	0.0028	0
chr18	3497714	0.0028	0
chr18	3498066	0.0028	0
chr18	3505053	0.0028	0
chr18	3510785	0.0028	0
chr18	3512216	0.0028	0
chr18	3514315	0.0028	0
chr18	3515822	0.0028	0
chr18	3518761	0.0028	0
chr18	3519408	0.0028	0
chr18	3521041	0.0028	0
chr18	3521704	0.0028	0
chr18	3522006	0.0028	0
chr18	3526775	0.0028	0
chr18	3528849	0.0028	0
chr18	3547523	0.0028	0
chr18	3566945	0.0057	0
chr18	3567788	0.0057	0
chr18	3575804	0.0057	0
chr18	3575899	0.0057	0
chr18	3575933	0.0028	0
chr18	3577367	0.0028	0
chr18	3579664	0.0028	0
chr18	3579850	0.0028	0
chr18	3580742	0.0028	0
chr18	3585156	0.0028	0
chr18	3589489	0.0028	0
chr18	3589668	0.0028	0
chr18	3594718	0.0028	0
chr18	3595284	0.0028	0
chr18	3595765	0.0057	0
chr18	3597525	0.0057	0
chr18	3597864	0.0057	0
chr18	3603112	0.0057	0
chr18	3606272	0.0057	0
chr18	3611241	0.0057	0
chr18	3611838	0.0085	0
chr18	3612720	0.0085	0
chr18	3615943	0.0085	0
chr18	3618506	0.0114	0
chr18	3624532	0.0114	0
chr18	3640741	0.0114	0
chr18	3645455	0.0114	0
chr18	3998439	0.0114	0
chr18	6653342	0.0114	0
chr18	10124648	0.0114	0
chr18	10126122	0.0114	0
chr18	11182614	0.0085	0
chr18	11186392	0.0085	0
chr18	11192145	0.0114	0
chr18	11213354	0.0114	0
chr18	11215064	0.0114	0
chr19	267039	0.0028	0
chr19	276245	0.0028	0
chr19	280299	0.0028	0
chr19	282753	0.0028	0
chr19	288246	0.0028	0
chr19	292082	0.0028	0
chr19	292901	0.0028	0
chr19	293671	0.0028	0
chr19	293913	0.0028	0
chr19	294526	0.0028	0
chr19	301619	0.0028	0
chr19	304499	0.0028	0
chr19	316040	0.0028	0
chr19	319822	0.0028	0
chr19	327323	0.0028	0
chr19	331028	0.0028	0
chr19	340700	0.0028	0
chr19	344053	0.0028	0
chr19	352341	0.0028	0
chr19	354248	0.0028	0
chr19	363127	0.0028	0
chr19	366451	0.0028	0
chr19	525739	0.0057	0
chr19	538531	0.0057	0
chr19	538994	0.0057	0
chr19	542473	0.0057	0
chr19	552650	0.0057	0
chr19	552689	0.0057	0
chr19	554919	0.0057	0
chr19	556632	0.0057	0
chr19	588305	0.0057	0
chr19	588860	0.0057	0
chr19	605985	0.0057	0
chr19	614967	0.0057	0
chr19	629303	0.0057	0
chr19	646900	0.0057	0
chr19	647039	0.0057	0
chr19	647251	0.0057	0
chr19	651343	0.0057	0
chr19	651852	0.0057	0
chr19	657666	0.0057	0
chr19	661080	0.0057	0
chr19	663929	0.0057	0
chr19	665186	0.0057	0
chr19	675513	0.0057	0
chr19	682010	0.0057	0
chr19	691025	0.0057	0
chr19	691909	0.0057	0
chr19	717664	0.0057	0
chr19	730235	0.0057	0
chr19	730297	0.0057	0
chr19	741758	0.0057	0
chr19	743589	0.0057	0
chr19	744004	0.0057	0
chr19	746206	0.0057	0
chr19	750173	0.0057	0
chr19	750583	0.0057	0
chr19	751553	0.0057	0
chr19	752878	0.0057	0
chr19	753990	0.0057	0
chr19	756179	0.0057	0
chr19	756985	0.0057	0
chr19	764389	0.0057	0
chr19	765374	0.0057	0
chr19	765568	0.0057	0
chr19	766103	0.0057	0
chr19	773437	0.0057	0
chr19	1526470	0	0
chr19	1526539	0	0
chr19	1526613	0	0
chr19	1530060	0	0
chr19	1537467	0	0
chr19	1538107	0	0
chr19	1539001	0	0
chr19	1540506	0	0
chr19	1546180	0	0
chr19	1580334	0	0
chr19	1589064	0	0
chr19	1620998	0	0
chr19	1630341	0	0
chr19	1634595	0	0
chr19	1642507	0	0
chr19	1650134	0.0028	0
chr19	1673793	0.0028	0
chr19	1684137	0.0028	0
chr19	1695176	0.0028	0
chr19	1699146	0.0028	0
chr19	1707526	0.0028	0
chr19	1716865	0.0057	0
chr19	1720332	0.0057	0
chr19	1735218	0.0057	0
chr19	2514565	0.0085	0
chr19	2514732	0.0085	0
chr19	2515874	0.0085	0
chr19	2517875	0.0114	0
chr19	2520716	0.0114	0
chr19	2528705	0.0114	0
chr19	2533616	0.0114	0
chr19	2534518	0.0114	0
chr19	2534581	0.0114	0
chr19	2542673	0.0114	0
chr19	2547015	0.0114	0
chr19	2550852	0.0114	0
chr19	2953809	0.0085	0
chr19	2976114	0.0085	0
chr19	2976724	0.0085	0
chr19	2980269	0.0085	0
chr19	2989697	0.0085	0
chr19	2993427	0.0085	0
chr19	2997790	0.0085	0
chr19	3004792	0.0085	0
chr19	3006274	0.0057	0
chr19	3007698	0.0057	0
chr19	3009220	0.0057	0
chr19	3013374	0.0057	0
chr19	3015481	0.0057	0
chr19	3024624	0.0057	0
chr19	3030168	0.0057	0
chr19	3037787	0.0057	0
chr19	3039223	0.0057	0
chr19	3053574	0.0057	0
chr19	3054699	0.0057	0
chr19	3057228	0.0057	0
chr19	3063409	0.0057	0
chr19	3068450	0.0057	0
chr19	3072859	0.0057	0
chr19	3078394	0.0057	0
chr19	3752874	0.0114	0
chr19	3757013	0.0114	0
chr19	3757409	0.0114	0
chr19	3762498	0.0114	0
chr19	3762698	0.0114	0
chr19	3766720	0.0114	0
chr19	3782296	0.0114	0
chr19	3783070	0.0114	0
chr19	3792245	0.0085	0
chr19	3792364	0.0085	0
chr19	3796849	0.0114	0
chr19	3820191	0.0114	0
chr19	3828433	0.0114	0
chr19	3831525	0.0114	0
chr19	3831709	0.0114	0
chr19	3831765	0.0114	0
chr19	3834248	0.0114	0
chr19	3835177	0.0114	0
chr19	3841051	0.0114	0
chr19	3851344	0.0114	0
chr19	3851622	0.0114	0
chr19	7812536	0.0114	0
chr19	13590412	0.0085	0
chr19	13591772	0.0114	0
chr19	13597003	0.0114	0
chr19	13686262	0.0114	0
chr19	13691951	0.0114	0
chr19	13692602	0.0114	0
chr19	13695784	0.0114	0
chr19	13697037	0.0114	0
chr19	13699931	0.0114	0
chr19	13705296	0.0114	0
chr19	13712366	0.0114	0
chr19	13717986	0.0114	0
chr19	13735342	0.0114	0
chr19	13739923	0.0114	0
chr19	13742702	0.0114	0
chr19	13750618	0.0114	0
chr19	13764099	0.0114	0
chr19	13772030	0.0114	0
chr19	13772625	0.0114	0
chr19	13803170	0.0114	0
chr19	13823958	0.0114	0
chr19	13834082	0.0114	0
chr19	13838982	0.0114	0
chr19	13849946	0.0114	0
chr19	13855198	0.0114	0
chr19	13857240	0.0114	0
chr19	13866405	0.0085	0
chr19	14494473	0.0057	0
chr19	14506632	0.0085	0
chr19	14506664	0.0085	0
chr19	14508964	0.0085	0
chr19	14509187	0.0085	0
chr19	14512489	0.0085	0
chr19	14520829	0.0085	0
chr19	14522768	0.0085	0
chr19	14526036	0.0085	0
chr19	14532748	0.0085	0
chr19	14547982	0.0085	0
chr19	14553995	0.0085	0
chr19	14557821	0.0085	0
chr19	14560237	0.0085	0
chr19	14567193	0.0085	0
chr19	14570703	0.0085	0
chr19	14573654	0.0114	0
chr19	14574252	0.0114	0
chr19	17776491	0.0114	0
chr19	17782217	0.0114	0
chr19	17786792	0.0114	0
chr19	17788804	0.0114	0
chr19	17789409	0.0114	0
chr19	17796397	0.0114	0
chr19	17799555	0.0114	0
chr19	17802817	0.0114	0
chr19	17808998	0.0114	0
chr19	17820405	0.0085	0
chr19	17827257	0.0057	0
chr19	17827442	0.0057	0
chr19	17828017	0.0057	0
chr19	17829717	0.0057	0
chr19	17843588	0.0057	0
chr19	17857482	0.0057	0
chr19	17864452	0.0057	0
chr19	17871232	0.0057	0
chr19	17872069	0.0057	0
chr19	17878722	0.0057	0
chr19	17880628	0.0085	0
chr19	17882548	0.0085	0
chr19	17894878	0.0085	0
chr19	17895280	0.0114	0
chr19	17899886	0.0114	0
chr19	17900158	0.0114	0
chr19	51155522	0.0114	0
chr19	51156231	0.0114	0
chr19	51173218	0.0114	0
chr19	51176055	0.0085	0
chr19	51181589	0.0085	0
chr19	51186081	0.0085	0
chr19	51193443	0.0085	0
chr19	51206053	0.0085	0
chr19	51210493	0.0085	0
chr19	51217550	0.0085	0
chr19	51220937	0.0085	0
chr19	51226244	0.0085	0
chr19	51230490	0.0057	0
chr19	51231068	0.0057	0
chr19	51247694	0.0057	0
chr19	51254550	0.0057	0
chr19	51260956	0.0057	0
chr19	51260989	0.0085	0
chr19	51263510	0.0085	0
chr19	51278589	0.0085	0
chr19	51279882	0.0085	0
chr19	51280756	0.0085	0
chr19	51281225	0.0085	0
chr19	51283791	0.0085	0
chr19	51301395	0.0085	0
chr19	51302066	0.0085	0
chr19	51303304	0.0085	0
chr19	51306302	0.0085	0
chr19	51307833	0.0085	0
chr19	51307981	0.0085	0
chr19	51308057	0.0085	0
chr19	51308092	0.0085	0
chr19	51308388	0.0085	0
chr19	51311651	0.0085	0
chr19	51315824	0.0085	0
chr19	51318232	0.0085	0
chr19	51320580	0.0085	0
chr19	51321083	0.0085	0
chr19	51322312	0.0085	0
chr19	51328093	0.0085	0
chr19	51334355	0.0085	0
chr19	51335943	0.0085	0
chr19	51336197	0.0085	0
chr19	51336339	0.0085	0
chr19	51337392	0.0085	0
chr19	51338527	0.0085	0
chr19	51339962	0.0085	0
chr19	51345821	0.0085	0
chr19	51349090	0.0085	0
chr19	51351934	0.0085	0
chr19	51352937	0.0085	0
chr19	51360087	0.0085	0
chr19	51363398	0.0085	0
chr19	51364380	0.0085	0
chr19	51364623	0.0085	0
chr19	51365952	0.0085	0
chr19	51369975	0.0085	0
chr19	51371419	0.0085	0
chr19	51372395	0.0085	0
chr19	51374967	0.0085	0
chr19	51375145	0.0085	0
chr19	51379893	0.0085	0
chr19	51381777	0.0085	0
chr19	51384180	0.0085	0
chr19	51391656	0.0085	0
chr19	51393118	0.0085	0
chr19	51399496	0.0085	0
chr19	51400356	0.0085	0
chr19	51400775	0.0085	0
chr19	51401807	0.0085	0
chr19	51410471	0.0085	0
chr19	51411116	0.0085	0
chr19	51412315	0.0057	0
chr19	51415150	0.0057	0
[truncated: 346 more rows]
